# Supplementary material for: Methyltransferases of Riboviria
Source: Biomolecules. 2022 Sep 6;12(9):1247. doi: 10.3390/biom12091247 (PMC9496149; doi:10.3390/biom12091247)
Supplement: Supplementary file 1 [file biomolecules-12-01247-s001.zip]

Archive with 4 entries (4 files):
- Supplementary material File S1.csv
- Supplementary material File S2.hmm
- Supplementary material File S3.txt
- Supplementary material File S4.pdf
