# Supplementary material for: Methyltransferases of Riboviria
Source: Biomolecules. 2022 Sep 6;12(9):1247. doi: 10.3390/biom12091247 (PMC9496149; doi:10.3390/biom12091247)
Supplement: Supplementary file 1 [file biomolecules-12-01247-s001.zip › Supplementary material File S1.csv]

Reoviridae	'Riboviria	Orthornaviriae	Duplornaviricota	Resentoviricetes	Reovirales'		Bluetongue virus					e2jh8A3[A:113-174,A:378-508]		>e2jh8A3_1 A:113-174,A:378-508 000185904 MRKGFGDALRNYAFKMAIEFHGSEAETLNDANPRLHKIYGMPEIPPLYMEYAEIGTRFDDEPRGRFLKKRLFEHLHIVRKNGLLHESDEPRADLFYLTNRCNMGLEPSIYEVMKKSVIATAWVGRAPLYDYDDFALPRSTVMLNGSYRDIRILDGNGAILFLMWRYPDIVKKDLTYDPAWAMNFAVSLKEPIP	>e2jh8A3_2 175-377 TDEKLVSMLDYIVYSAEEVHYIGCGDLRTLMQFKKRSPGRFRRVLWHVYDPIAPECSDPNVIVHNIMVDSKKDILKHMNFLKRVERLFIWDVSSDRSQMNDHEWETTRFAEDRLGEEIAYEMGGAFSSALIKHRIPNSKDEYHCISTYLFPQPGADADMYELRNFMRLRGYSHVDRHMHPDASVTKVVSRDVRKMVELYHGRD
			Rice dwarf virus					e5x71A3[A:151-255,A:450-613]		>e5x71A3 A:154-258,A:453-616 002324011 DYYGPTVYSELLSLATNARTHWYATIDYSMFTRSVLTGFVAKYFNEEAVPIDKRIVSIVGYNPPYVWTCLRHGIRPTYIEKSLPNPGGKGPFGLILPVINELVLKMSVSDQINTQKFMHCMITTVGDALKMDLDGGRAVIASYSLSNSSNSKERVLKFLSDANKAKAMVVFGAPNTHRLAYAKKVGLVLDSAIKMSKDLITFSNPTGRRWRDYGYSQSELYDAGYVEITIDQMVAYSSDVYNGVGYFANSTYNDLFSWYIPKWYVHKRM
			Bombyx mori cypovirus 1					e3iz3A3[A:407-727]		>e3iz3A3 A:407-727 000146892 EPMSIAVEDMYGYVLDTPTRDIWPADEQIEQKGDAVALYDTKTSRALGMFNNTVRIDDLLSPLLSLVYRTYIKGDTMTMTQGSLDHLTLCAAVDSDITFVGNRMIAPLPEGYIPKPMHRNNSTMKMLSLYVALKKLENFATNSYLMAPDTSIILLGAEREPAVNILRRFNRNVSNVRIIGMGDRAVEPNIRVRVPFPIDKNISADFIICDINSYEDQSFESMFSETISVVTTCASAATRALVKINHPSEYMINSVIERLSQLGGVFYHTALLKTASQNPYSYETYIYITPIAAAVRFPFYSNSAMINRYMTAVADDEMPII
			Grass carp reovirus					e3iylW5[W:805-1031]		>e3iylW5 W:805-1031 000185353 VPVTTLVAAGYNSFISEQTRNPNLAHLLDLGTGPECRILSLIPPTLQVTMSDSRPCAELMASFDPALTAYVQGDYSTAAFWNGIRCDSATAIFTIGAAAAAAGTDLIAFVQQLIPRIVAAGGTRMWLQLNTPLYEVSSLPDLIEIDLRDHVYRFNGGERVEPYADPVPLQQAIAALLPAAALSWHTLSPTCDWLPYIIGVGSPLNLSDINTAISYSRLTPILHIDTT
Alphatetraviridae	'Riboviria	Orthornaviriae	Kitrinoviricota	Alsuviricetes	Hepelivirales'		Nudaurelia capensis beta virus							>sp|Q9YRB3.1|RDRP_NCBVS MEDASKQLRVLDAQERAKAAFQLDFIASVETLEDAQEKYEGMMFRSGTKLPSTHIKLAIDLRVAEKDLRRHVKNVPTVLEIGPSVESVRYAVQTRDKERVHGCTFSDARDNLRHNKIGYEAHYDRKIGPDAALLAAGIPTDTFCVDGFSNCEYQSPLAIACHSLYPDGESNSIMDVAKGMALHGTHVIYAWMHLPVELLTLTDADNIFEGYSIRFEETGALPCTKRRKAIFSGYNDFGSAYVHDAHHWAGWLKHRGVDTPYGFSILIDIQQRGMHTKLK ITRGHSSGSITTVFPLSKLGLIWVPNIVKIMYPKAKHEPEYIV
Hepeviridae	'Riboviria	Orthornaviriae	Kitrinoviricota	Alsuviricetes	Hepelivirales'		Orthohepevirus A							>AOR52320.1 nonstructural polyprotein [camel hepatitis E virus genotype 8a] MVRPFLSRTQTDILINLMQPRQLVFRPEVFWNHPIQRVIHNELEQYCRARAGRCLEVGAHPRSINDNPNVLHRCFLRPVGRDVQRWYTPTRGPAANCRRSALRGLPPVDRTYCFDGFSGCTFAAETGVALYSLHDLWPADVAEAMARHGMSRLYAVLHLPPEVLLPPGTYHTTSYLLIDGTRAVVTYEGDTSAGYNHDVAILRAWIRTTKITGDHPLVIERVRAIGCHFVLLLTAAPEPXXMPYVPYPRSTEVYVRSIFGPGGSPSLFPSSCKSKSTFHAVPVHIWDRLMLFGATLDDQAFCCSRLMTYLRGISYKVTVGALV…
Bromoviridae	'Riboviria	Orthornaviriae	Kitrinoviricota	Alsuviricetes	Martellivirales'		Brome mosaic virus							>NP_041196.1 replicase [Brome mosaic virus] MSSSIDLLKLIAEKGADSQSAQDIVDNQVAQQLSAQIEYAKRSKKINVRNKLSIEEADAFRDRYGGAFDLNLTQQYHAPHSLAGALRVAEHYDCLDSFPPEDPVIDFGGSWWHHFSRRDKRVHSCCPVLGVRDAARHEERMCRMRKILQESDDFDEVPNFCLNRAQDCDVQADWAICIHGGYDMGFQGLCDAMHSHGVRVLRGTVMFDGAMLFDREGFLPLLKCHWQRDGSGADEVIKFDFENESTLSYIHGWQDLGSFFTESVHCDGTTYLLEREMLKCNIMTYKIIATNLRCPRETLRHCVWFEDISKYVGVSIPEDWSLNRWKCVRVAKTTVREVEEIAFRCFKESKEWTEN…
Closteroviridae	'Riboviria	Orthornaviriae	Kitrinoviricota	Alsuviricetes	Martellivirales'		Beet yellows virus							>NP_041870.2 fusion protein of papin-like protease, methyltransferase, RNA helicase and RNA-dependent RNA polymerase [Beet yellows virus] VPFYMGEAVQSGLTRAYPQFNLSFTHSVYSDHPAAAGSRLLENETLASMAKSSFSDIGGCPLFHIKRGSTDYHVCRPIYDMKDAQRRVSRELQARGLVENLSREQLVEAQARVSVCPHTLGNCNVKSDVLIMVQVYDASLNEIASAMVLKESKVAYLTMVTPGELLDEREAFAIDALGCDVVDTRRDMVQYKFGSSCYCHKLSNIKSIMLTPAFTFSGNLFSVEMYENRMGVNYYKITRSAYSPEIRGVKTLRYRRACTEV…
			Lettuce infectious yellows virus							>NP_619692.2 polyprotein [Lettuce infectious yellows virus] INVCLSMDEKKMITNLFPDIQMSFNQKSYSNHGVFNAMRACENFYFSRKFKNSDYIDAGGDVVSTLRSKNHNVHICSPRLDLKDAARHIQRATVIDGLKGYGETISFCTNKTEDCAVNRDIIIAVEVYDMTLRDMAKAMLSHGSRKFEFSCIIPPEIFTKECNVELYEGRLKVTRIGDNVEYYYGSNGETFSHSCQTLKDILSVQVFQFGGRVFKKTLEHSRGQLHFFSICICEKIEPGSVKLKTYYQRSELDKVTLRIPVKDSFGVVTHYIIKEDREFVSSMIEYVANTGIKIDDKMVEWTYSQYRAKKTVTIKSGK
Endornaviridae	'Riboviria	Orthornaviriae	Kitrinoviricota	Alsuviricetes	Martellivirales'		Sclerotinia sclerotiorum betaendornavirus 1							>YP_008169851.1 putative polyprotein [Sclerotinia sclerotiorum endornavirus 1] SCPEEIVNDLNNEFGNATFIRGNKEHHPHIYHNASRKAVTNLLCGWHGRDALIYDIGGNPASHLNAGRFTVHSVYSKNQAADNARHIKWSQCVAWARRNMNNDSNHSVVNGVANSILMPNSALWCSDGINKCVHSSKHGSFGISIDTLFHLPVNDLFDFYMRNKIFHTVHAITLPNNYSYARSGALKYNEGHWYKKGDDWTIEFNGESLAYSQSIALTDTYLSVPLHNIGEMVVYCKVSGYKGAHLIIEHYLIDRAQLDQLYLKHVMWFNTNMDELFVMVPRIN
Kitaviridae	'Riboviria	Orthornaviriae	Kitrinoviricota	Alsuviricetes	Martellivirales'		Citrus leprosis virus C							>YP_654538.1 replicase [Citrus leprosis virus C] MSTHSTVETLDVNRVRELLRSHREASSHCDEPRFTATHTKGRVVASSEKPPVSFTIANGQIVSDSEVITSTEAKAAAILSVISSYPKEIREQLNGRIERGFTDNPDVDEAARCIHSARLHNITTTALRKKPLLVHENVSNDMERFLNEKFLGYKIRLTFSKNVAHNNAAALRRVLRFYMRDKVGYRKDDDIPDGYHVKNKDVGASGMDVIADELTDVHCCTPDLDFRDHIRLERLKKYIYSHVCPTSKDHGIICEGFREGSTKYRCENIGQQCYIEAPTLTFVHSAYDITAAGIVDCMIAANAHHAIMCLHFPSAILSGSTSGKDDLLQYKWDIVVEDGIKYYKQKFLND…
Mayoviridae	'Riboviria	Orthornaviriae	Kitrinoviricota	Alsuviricetes	Martellivirales'		Raspberry bushy dwarf virus							>NP_620465.1 non-structural polyprotein [Raspberry bushy dwarf virus] PVPQKLSDDDMRILRDHFPRYELKFTQNVDGPHNMAAAHRLLETHDLLSNFPADAPILDIGGNWFSHFRYGRSNVHSCCPMLDLRDNERHTHRLTMTESLMSSLRHRYAGTIDLDPDAHLSRKVSDSMKEFYKRWAVHPKDLIRLYAGIRDGNSSLYCHHKFGVSWNDVLWESERNNCLTVPEPECPFKAKYAIMVHSGYDLPLKELIGGMVQHGVVELHGTMIADPAMLVATSGYIPALRCNWEKSKGQIWFSFRDDSTMGYRHDWEVYSKYLTSTVVSCGKHFYVMERDKYRHGVLFYSIIKCSGSLRKGDHTFFHNAWFHEMYDKY…
Togaviridae	'Riboviria	Orthornaviriae	Kitrinoviricota	Alsuviricetes	Martellivirales'		Sindbis virus							>AAM10628.1 nonstructural protein [Sindbis virus] MEKPVVNVDVDPQSPFVAQLQKSFPQFEVVAQQATPNDHANARAFSHLASKLIELEIPITATILDIGSAPARRMYSEHKYHCVCPMRSPEDPDRMMKYAAKLAEKAPKITDKNLHEKISDLRTVLDTPDVETPSLCFHNDVTCSIRAEYSVMQDVYINAPGTIFHQALKGVRTLYWIGFDTTQFMFSAMAGSYPAYNTNWADEKVLEARNIGLCSTKLSEGRTGKLSVMRKKELKPGSRVYFSVGSTLYPEDRASLQSWHLPSVFHLKGKQSYTCRCDTVVSCEGYVVKKITISPGITGETVGYAVTNNSEGFLLCKVTDTVKGERVSFPVCTYIPATICDQMTGIMAT…
			Venezuelan equine encephalitis virus					e2hwkA2[A:607-787]		>e2hwkA2 A:140-320 000306671 PHALVLHHNEHPQSDFSSFVSKLKGRTVLVVGEKLSVPGKMVDWLSDRPEATFRARLDLGIPGDVPKYDIIFVNVRTPYKYHHYQQCEDHAIKLSMLTKKACLHLNPGGTCVSIGYGYADRASESIIGAIARQFKFSRVCKPKSSLEETEVLFVFIGYDRKARTHNPYKLSSTLTNIYTGS
Virgaviridae	'Riboviria	Orthornaviriae	Kitrinoviricota	Alsuviricetes	Martellivirales'		Soil-borne wheat mosaic virus							>NP_049335.1 209 kDa readthrough protein [Soil-borne wheat mosaic virus] MPIDSSSILGIISEEDVIRAAISTSATKFGSQLHSTVCDHVKETYLDAVERQKVKKKIDVRRDLSQEQLQLLNDLYPERHIVSSNCERGTHSFAAASRKIETDLLLSRIPKRSWVYDIGGNWATHVKRNDGRKVHCCCPTVDIRDSARKTVRWASIEKYLDEKEEIPPEIGERIKRLQADEDRIYANLKSEKAQPEDLDGKWYCGNRFEDCVFRADRAYAMAIHSIYDIDLSDLANALEEKRIKVMSGTFLFSVDLLLGKKSGTLPTMDGFFEVEDGYVKYGFHNDTNPGYKHNLNQLMKYLTKTFVVAKGGTIYYLELTEQRGDV…
			Tobacco mosaic virus							>NP_597746.1 Replicase [Tobacco mosaic virus] MAYTQTATTSALLDTVRGNNSLVNDLAKRRLYDTAVEEFNARDRRPKVNFSKVISEEQTLIATRAYPEFQITFYNTQNAVHSLAGGLRSLELEYLMMQIPYGSLTYDIGGNFASHLFKGRAYVHCCMPNLDVRDIMRHEGQKDSIELYLSRLERGGKTVPNFQKEAFDRYAEIPEDAVCHNTFQTMRHQPMQQSGRVYAIALHSIYDIPADEFGAALLRKNVHTCYAAFHFSENLLLEDSYVNLDEINACFSRDGDKLTFSFASESTLNYCHSYSNILKYVCKTYFPASNREVYMKEFLVTRVNTWFCKFSRIDTFLLYKGVAHKSVDSEQFYTAMEDAWHYKKTLAMCNSER…
Alphaflexiviridae	'Riboviria	Orthornaviriae	Kitrinoviricota	Alsuviricetes	Tymovirales'		Potato virus X							>YP_002332929.1 replicase [Potato virus X] MAKVREVYQSFTDSTTKTLIQDEAYRNIRPIMEKHKLANPYAQTVEAANDLEGFGIATNPYSIELHTHAAAKTIENKLLEVLGSILPQEPVTFMFLKPRKLNYMRRNPRIKDIFHNVAIEPRDVARYPKETIIDKLTEITTETAYISDTLHFLDPSYIVETFQNCPKLQTLYATLVLPVEAAFKMESTHPNIYSLKYFGDGFQYIPGNHGGGAYHHEFAHLQWLKVGKIKWRDPKDSFLGHLNYTTEQVEMHTVTVQLQESFAANHLYCIRRGDLLTPEVRTFGQPDRYVIPPQIFLPKVHNCKKPILKKTMMQLFLYVRTVKVAKNCDIFAKVRQLIKSS
			Sclerotinia sclerotiorum debilitation-associated RNA virus							>YP_325662.1 polyprotein [Sclerotinia sclerotiorum debilitation-associated RNA virus] TEIKKEIAIVRKYNPYHHSSKQQSALESYGIGSDPYAVRSHTHAAEKAIENKLLDIVGMNLRRRSVITMLWQKRNKAHLMGRSNCKDVYVNTIMEAKDLVRYDQFSFGLPSVATSTAFIGDALHHMTPESVFDLFERSPNLMVLHATIVIPPETLLKCRSSNPELYSLRYYDDKFVYIPEGHAGGSYVHEVKNSNWLAISHIQRGGKFLTVKRLETLAAHHYFVIVKGKVETDSIRVFQSPSQVELLDIFADRQSNVRCSLDHAFAIKMERYVHSLKRLELADVTAKTRQLLSSE
Betaflexiviridae	'Riboviria	Orthornaviriae	Kitrinoviricota	Alsuviricetes	Tymovirales'		Apple stem pitting virus							>NP_604464.1 RNA-dependent RNA polymerase [Apple stem pitting virus] MALLSRTAAEEVIASFTSEEQSRISTQAVLALTNVEKDKHDLFNYALPELAKMRLFNSGIYLSPHSYRPHSHPVCKTLENNILFNILPSYLDNSFYLVSIKKNKVDFLKRRHPDLQMVETINRYISSIDKTRYGGFFHVSPSKISAKFKCDRRTGFEDDASLIDLIPGCMEGARKRFFFHDELHYWTKEALITFLDHVKPEVMLASIVFPPEILAGAKESLNPWCYTFRIVGKDLVFFPDGEQSEAYIQPVAGSYLLRTGKITTPSGDIFQLDLLKSSFSHHLISITKGEAIGQKMRFFNGFEAVAMKGLNPLRRKVESCLPISKNTILK…
			Apricot vein clearing associated virus							>YP_008997790.1 replication-associated polyprotein [Apricot vein clearing associated virus] MALLYRTPQVNLLGSFPQKHVEIIYNLQFERFKKICICRFCIFLTHSEKNQKKVASIRGWLGVPLHPTPYLAHSHPFSKMLENHILLNVLPGHITGSWVFSSIKPSKVESLATKGKKSVLKTINRLLCAKDFGRYDVDTDSSVIRSISREAPDILPEPFVRAVKGRNVMIHDEVHHWTLDDMLGFLDRARPNRFVFSVVYPVELLAGILESQNPKMYKFQDSKSDKIVFFPDGRASEGYEQRANLRWLFCASHFRTSGSIWTVKRIYSAYSHHLFEVVPGNYFTDEIRFFNDFETIDLQCIFKSRFL…
Deltaflexiviridae	'Riboviria	Orthornaviriae	Kitrinoviricota	Alsuviricetes	Tymovirales'		Sclerotinia deltaflexivirus 1							>YP_009508363.1 polyprotein [Sclerotinia sclerotiorum deltaflexivirus 1] MKSKYNRLDPTRGMSLSLSLVAVLAATVHIYASATAPLLWYILVPFLLSATAAIYVPALLFSVIVTLAVLHITTYSFLLMCGAKIKSSPPNTPGFCWHTVVPENYRHRFSYNPEGWICQKKLKEILLFKIRYHKDPSSRFPFVRLISLGQSQYHILPYTSYKGRLIRVKDLPEGWYGAGSTDPNFYSDSPLRSVILSMHMGAYGKALDIARKECPYDVPSNLKPLLTEAGISQPPPHAPTHSHPVHYALRNKYMSLAAKSLQGEWYALFAGPDRINFLRSCGASAPVGAPFSPIYEGKDITRHMGQPIPAVKEPSSPAPVWYVCDA…
Gammaflexiviridae	'Riboviria	Orthornaviriae	Kitrinoviricota	Alsuviricetes	Tymovirales'		Botrytis virus F							>NP_068549.1 replicase [Botrytis virus F] MAVPLERAFASVTQSFHKDATQGPTTNEYLVARAETQRYAPYAVRKGPAALLAQVGINTIHDSPLSHSHPACYALNAFHFLKVIPRYLHGKAEVWGTKDNWFRKLQAQIDSQTTTLTHRNYAITARDHVRYPGTVVDHPGSCTAGTLFMHDALQYMTPLDVYTLFATSPEMHSLVATAVIPPESVDRLPAFWPELYQLAYYEDHLCYAPDGNFADAYNQPLAAHQWMTMKSLHGPDFTLSVDVPASRYSHHIFVISKRPGLPDTHRDFMCPDLVELPKDFFPGANKADKLLPRTLVNQMVEYAASVKRATIKDATSRTRAYVKDQKYAA
Tymoviridae	'Riboviria	Orthornaviriae	Kitrinoviricota	Alsuviricetes	Tymovirales'		Turnip yellow mosaic virus							>NP_663297.1 replicase/papain-like protease [Turnip yellow mosaic virus] MAFQLALDALAPTTHRDPSLHPILESTVDSIRSSIQTYPWSIPKELLPLLNSYGIPTSGLGTSHHPHAAHKTIETFLLCTHWSFQATTPSSVMFMKPSKFNKLAQVNSNFRELKNYRLHPNDSTRYPFTSPDLPVFPTIFMHDALMYYHPSQIMDLFLRKPNLERLYASLVVPPEAHLSDQSFYPKLYTYTTTRHTLHYVPEGHEAGSYNQPSDAHSWLRINSIRLGNHHLSVTILESWGPVHSLLIQRGTPPPDPSLQAPPTLMXSDLFRSYQEPRLDVVSFRIPDAIELPQATFLQQPLRDRLVPRAVYNALFTYTRAVRTLRT…
Flaviviridae	'Riboviria	Orthornaviriae	Kitrinoviricota	Flasuviricetes	Amarillovirales'		Tick-borne encephalitis virus					e7d6mA1[A:6-265]		>e2oxtD1 D:1-265 000320049 GPGSTGASLGMMWKDKLNAMTKEEFTRYKRAGVMETDRKEARDYLKRGDGKTGLSVSRGTAKLAWMEERGYVELTGRVVDLGCGRGGWSYYAASRPHVMDVRAYTLGVGGHEVPRITESYGWNIVKFKSRVDIHTLPVERTDVIMCDVGESSPKWSVESERTIKILELLEKWKVKNPSADFVVKVLCPYSVEVMERLSVMQRKWGGGLVRNPYSRNSTHEMYFTSRAGGNIIGAVTACTERLLGRMARRDGPVVVPELNLGTGTR
			Dengue virus 2					e2p41A1[A:8-264]		>e2p41A1 A:17-273 000009333 TLGEKWKSRLNALGKSEFQIYKKSGIQEVDRTLAKEGIKRGETDHHAVSRGSAKLRWFVERNLVTPEGKVVDLGCGRGGWSYYCGGLKNVREVKGLTKGGPGHEEPIPMSTYGWNLVRLQSGVDVFFIPPERCDTLLCDIGESSPNPTVEAGRTLRVLNLVENWLSNNTQFCVKVLNPYMSSVIEKMEALQRKHGGALVRNPLSRNSTHEMYWVSNASGNIVSSVNMISRMLINRFTMRHKKATYEPDVDLGSGTRN
Nodaviridae	'Riboviria	Orthornaviriae	Kitrinoviricota	Magsaviricetes	Nodamuvirales'		Nodamura virus							>NP_077730.1 RNA dependent RNA polymerase protein A [Nodamura virus] MLNYETIINGASSALNIVSRALGYRVPLAKSLALVAGSCVVYKIIVHRRTLVAFLVIGPYATVVQHRLPMALQRAIIEYTREDREISLFPQNSIVSAEHARKADNGHPISGGTRDVARETISLAIRAAGFRHYEISPARQSPAEAASHQHYAAADLVRAATEDKIQDGDVVVAIDIDYYLRDIDRYLGRGVPFMAYTFNPVEVAGRDGDSFFRITNNQVTFDVSGGGSWSHEVWDWCAFGEFIETRDASWLAWFARAVGLTKSQIHKVHYCRPWPQSPHRALVWCLPVASYWRFTFIPTDLHTRTLRRVRYQDTSRPGWNSIVSTGSEGL…
Sinhaliviridae	'Riboviria	Orthornaviriae	Kitrinoviricota	Magsaviricetes	Nodamuvirales'		Lake Sinai virus 2							>YP_009408180.1 ORF1 [Lake Sinai virus 2] SAILAPLSRGHSCLNFQRRVVESWAIDQLLRYFRCFRSVASSQGRWAEVGHRLHRCSPVVLDGAFVPEYDQRFSACRRHPSVCPDRFDIPAAILSHVDYYMTPDQLAAAVTGPTFIVNHDYSSIDTLSVAEVSLRSAGGLVTASVRDGPTFGPHPYYHWSDEGVVVASSGAFQYFRIGRLFDTTLYYAFPTSGTYARDDPSALRRSTSGDLHYYSPHEKRFVSYTADDTHYHVFGVSVPRSLADYCAATFCRAVRDDKFYDSLRSYYQNRCRAIGFSDARDTLMLDFIIHLCDDASLRTFGFSRLSSAPSSWS
Chuviridae	'Riboviria	Orthornaviriae	Negarnaviricota	Haploviricotina	Monjiviricetes	Jingchuvirales'		Barnacle mivirus? Used Wenling crustacean virus 13							>YP_009337860.1 RNA-dependent RNA polymerase [Wenling crustacean virus 13]TLPEIILMESHSRRVIGTTTSAMAKLVDLLSAYSLDIPLPPGSRFMCLGDGFGGFLECLAYLSKQCEFVFNTRPDREGIACYPESAYEALEKNGHRVFCDEIESGLWDLRERVTIEVLGENYTLVHILTCDAEVPWNQYNDIWNIWKNVVQLGASIIDQNGLVILKINLGAGVEVCKVCELALRWFRTVSITRSPCSTVGGECYLVCVRPIMPRIDVHREPDEVIVSPRCRELVQRAIDSIHKKFEEDRDNPSSTIFTASTPQAHAMILELPLLADTVIQSRLGVQLALDGPLRLGNYKRLAVIDAYCSRLKRIQKALNNDLFHD…
Artoviridae	'Riboviria	Orthornaviriae	Negarnaviricota	Haploviricotina	Monjiviricetes	Mononegavirales (11 fami)'		Pteromalus puparum peropuvirus							>YP_009505433.1 putative RNA-dependent RNA polymerase [Pteromalus puparum negative-strand RNA virus 1] DTRSPALAPWHEEMLVAPEISWNPRHYLTKNFTRMTRWNCGPSMGAPKIANILETEGMVLQDKSLVITLAEGLGSYLSYILHLYPTVYGVYNSRVLPDHTPTALAG MYIPSCLLCPCDVIARVINLPETWASYGDLTQPATWQELRTVTSKSGYRVSLLTMDMEHQPGVSVDVFALVDCFIQEYHPDNCIIKTTMTAALGECEAPLRLIAQQYGESKIVKPVMSSPSSEEIFLVCKGWGPQLGSDNVNVRGAILAGIQHHEAHCKGHRLGQVLVESIASGWETQYCPGYITPSLR…
Bornaviridae	'Riboviria	Orthornaviriae	Negarnaviricota	Haploviricotina	Monjiviricetes	Mononegavirales'		Mammalian 1 orthobornavirus							>SPL61266.1 RNA-dependent RNA polymerase [Borna disease virus 1] CTYLAAKQLRRLTWGRDLVGVTMPFVAEQFHPHSSVGAKAELYLDAIIYCPQETLRSHHLTTRGDQPLYLGSNTAVKVQRGEITGLTKSRAANLVKDTLVLHQWYKVRKVTDPHLNTLMARFLLEKGYTSDARPSIQGGTLTHRLPSRGDSRQGLTGYVNILSTWLRFSSDYLHSFSKSSDDYTIHFQHVFTYGCLYADSVIRSGGVISTPYLLSASCKTCFEKIDSEEFVLACEPQYRGAEWLISKPVTVPEQIIDAEVEFDPCVSASYCLGILIGKSFLVDIRASGHDIMEQRTWANLERFSVSDMQKLPWSIVIRSLWRFLIGARLLQFEK…
Filoviridae	'Riboviria	Orthornaviriae	Negarnaviricota	Haploviricotina	Monjiviricetes	Mononegavirales'		Sudan ebolavirus					e6yu8A1[A:1755-2042] <broken data entry >		>YP_138527.1 RNA-dependent RNA polymerase [Sudan ebolavirus] ALREAIELTSRLTWVTQGSANSDQLIRPFLEARVNLSVQEILQMTPSHYSGNIVHRYNDQYSPHSFMANRMSNTATRLMVSTNTLGEFSGGGQAARDSNIIFQNVINFAVALYDIRFRNTCTSSIQYHRAHIHLTNCCTREVPAQYLTYTTTLNLDLSKYRNNELIYDSDPLRGGLNCNLSIDSPLMKGPRLNIIEDDLIRLPHLSGWELAKTVLQSIISDSSNSSTDPISSGETRSFTTHFLTYPKIGLLYSFGALISFYLGNTILCTKKIGLTEFLYYLQNQIHNLSHRSLRIFKPTFRHSSVMSRLMDIDPNFSIYIGGTAGDRGLSDAARLFLR…
Lispiviridae	'Riboviria	Orthornaviriae	Negarnaviricota	Haploviricotina	Monjiviricetes	Mononegavirales'		Lishi arlivirus							>YP_009303699.1 RNA-dependent RNA polymerase [Lishi Spider Virus 2] ALQAAQNLFRIQDWVISKDSTLYQFILELIRSRTEIPLEVIKMASGKYYGGSVIHRFQDVVTKHACRPNTRPNLFSHIYVSSDNMGEFSGGKDNFYIHFQSVFLYGLSLINLINFWNSEFLTKAYHLHVVNYHSLKRIEESLITTAETEFPKVKSLKGSILLYSTIDEYTDKCSDLEIDISDLKDPKFNLESLESFGVVSVGVIIYSYMLDQSIPLIQSSTLVNLSDTIHCTLTLNDVKTFGISKIFQSSGVVWFLDNIREVLIFAHENIITLTESSEILIKRISPAILNFFKPLLCNDDIISEFKKLNWEPGSSQYPMNGQGLEKLIFNE…
Mymonaviridae	'Riboviria	Orthornaviriae	Negarnaviricota	Haploviricotina	Monjiviricetes	Mononegavirales'		Sclerotinia sclerotimonavirus							>YP_009094317.1 large polymerase [Sclerotinia sclerotiorum negative-stranded RNA virus 1] GGRHPVPFEMATELRTHWNLGLDNTSIGVYTPFDFEIGYFKPGIPLISATTSTRKDILTTCGNAPPNFGTSTKQKLSDHGYRIVSTNSTMKDLKNAVLTYSELQGDPSLKPLFQSIISARSPWTLEKLIPIFPESIGGTAVHRHKSTSHVFSVLGSSSVPTHIIFSSDQAGILSGGDADYPVVFQTLYMTLTNLYQILSTTDKLLPPNMCYYIPNKLREINTSISKIPPEQLTEIKWPDLTANKLAWVGEIFASEIPEIPLPSVIPHILSPSSDLDLIYSYIESCISPGADQKKPYDGILGTVDIFDFK…
Nyamiviridae	'Riboviria	Orthornaviriae	Negarnaviricota	Haploviricotina	Monjiviricetes	Mononegavirales'		Soybean cyst nematode socyvirus							>YP_009052467.1 putative RNA dependent RNA polymerase [Soybean cyst nematode socyvirus] CSTDVARQLRQKWWGMDVEGITQAPPWEQGFLCHYDKIPTRLLSASLLFNVLPITHDGSSCPDRQKKQQGPSGQPLNKGTRLDYIWTRGRAAPYLGSQTKEKFKKPILQTAEVGSILASMKRIVTVFEWLREPNDPNLQALRDILLSEKTDLGVEDLVLVAPRVYGGCPTHRLHAHAVPSGSTYCGLLTFATHVRFSSSGATRFARSVDNYTVMFQQLFLYATSHLMLRCLAGESVQGEWGLVILCDGCTEFIPETRAMLAKAPTYRGILCFDRVTSIQMRDQLPTLGPTLICPKIESAALIAAKAVAAMM…
Paramyxoviridae	'Riboviria	Orthornaviriae	Negarnaviricota	Haploviricotina	Monjiviricetes	Mononegavirales'		Measles morbillivirus							>NP_056924.1 large polymerase protein [Measles morbillivirus] LRSAVRIATVYSWAYGDDDSSWNEAWLLARQRANVSLEELRVITPISTSTNLAHRLRDRSTQVKYSGTSLVRVARYTTISNDNLSFVISDKKVDTNFIYQQGMLLGLGVLETLFRLEKDTGSSNTVLHLHVETDCCVIPMIDHPRIPSSRKLELRAELCTNPLIYDNAPLIDRDATRLYTQSHRRHLVEFVTWSTPQLYHILAKSTALSMIDLVTKFEKDHMNEISALIGDDDINSFITEFLLIEPRLFTIYLGQCAAINWAFDVHYHRPSGKYQMGELLSSFLSRMSKGVFKVLVNALSHPKIYKKFWHCGIIEPIHGPSLDAQNLHTTVCNMVYT…
Pneumoviridae	'Riboviria	Orthornaviriae	Negarnaviricota	Haploviricotina	Monjiviricetes	Mononegavirales'		Human metapneumovirus					e4uciB1[B:1615-1885]		>e4uciB1 B:17-287 001694869 VIDPTEQLAYFPKITFERLKNYDTSSNYAKGKLTRNYMILLPWQHVNRYNFVFSSTGCKVSLKTCIGKLMKDLNPKVLYFIGEGAGNWMARTACEYPDIKFVYRSLKDDLDHHYPLEYQRVIGELSRIIDSGEGLSMETTDATQKTHWDLIHRVSKDALLITLCDAEFKDRDDFFKMVILWRKHVLSCRICTTYGTDLYLFAKYHAKDCNVKLPFFVRSVATFIMQGSKLSGSECYILLTLGHHNNLPCHGEIQNSKMKIAVCNDFYAAKK
Rhabdoviridae	'Riboviria	Orthornaviriae	Negarnaviricota	Haploviricotina	Monjiviricetes	Mononegavirales'		Lepeophtheirus caligrhavirus							>YP_010084461.1 RNA-dependent RNA polymerase [Lepeophtheirus salmonis rhabdovirus 127] CSSNHSDYLRESSWASPLVGTTVPHPFEMTRAWHDDSSLCGNDKNLMRDHVQVHIPYGLKDYLNKRGPFSPYLGSKTSESTNIITPWERDTNIPLLKRATKLREVISWFVEPESNLASSILGNLYSLTGDRWDQDLKGFRRTGSALHRFHCQRVSPGGYCATSPSKLTWINSTTDTLCSIGRENYDFIFQSLILYSQVTSGELHDRKEDWGIYHFHVGCKKCLRKIEEVTLDATFEYKPRDSSQVVKRWIPEDHIEPPIRKVVPIPVGDWDSVPHYSKCKAIGLVQGFIVGDSFLRDSSLYKDADLFPLSIR…
			Lettuce necrotic yellows cytorhabdovirus							>YP_425092.1 RNA-dependent RNA polymerase [Lettuce necrotic yellows virus] EPLVRRPINLMRVIGWFVPEESETAKIIMSCVSAVSDVNPLIFKGMTEGTSGSEIHRFRDTSLKHGALCSSNYLYSTRYHVSTDTFTRYAKGAQNYDMLFQANLCAIVETTHQYVLKTNQSKEPQRKTHHYKQTCYSCINPLDESFYDVKSSKLSQLIPSKKTNKYLYVPEAKISMTLEHVPAKSWEFGTLSSDGFDQLSVNLRLQWLTDAVADNVVIDILNPAGEESYTTTSLMDIKEHNRLFYLTIRPRDFYDQLCNRILILAEWRCMSLSDWKTPTTEAISRAAEAIIGDTPISRWYGVTGFFSWPSSMERYYVYPEIQEP…
			Orchid fleck dichorhavirus							>YP_001294929.1 polymerase [Orchid fleck dichorhavirus] FLKPVIGDHQCDHNYVQTKTSGGNLINPHSRGPYPVYMGSYTREKFKPTEMAAAYGEEDLLSRPIHLMKLINWRYSSSSNMARILKCLLSSLTDADATLFYGMMEWIAGDAEHRYQDMATKHGGVPNVAHSILSYVRAHTTTFRKHSRGGKNETLHFQAVMIYTSMIALFKKYGGIIHWHESCGECIQQTVGNVDVVLTKRVEFPILKGNLFAYVPAESIKFHYHDMKRIRSVEDLGFRTVSYESMSPLDRRTASISMLSAVISSSESRDKSSVTMSSIEMWAGTVNLTEIIPAVCLRVSVAELMRTGEWSWPKPHLKKRIIMLLEPFIRSKLGRYQLLEMGV…
			Rabies lyssavirus							>SPN69265.1 L protein [Rabies lyssavirus] CSSERADQLREISWGRKVVGTTVPHPSEMLGLLPKSSISCTCGATGGGNPRVSVSVLPSFDQSFFSRGPLKGYLGSSTSMSTQLFHAWEKVTNVHVVKRALSLKESINWFITRDSNLAQALIRNIMSLTGPDFPLEEAPVFKRTGSALHRFKSARYSEGGYSSVCPNLLSHISVSTDTMSDLTQDGKNYDFMFQPLMLYAQTWTSELVQRDTRLRDSTFHWHLRCNRCVRPIDDVTLETSQIFEFPDVSKRISRMVSGAVPHFQRLPDIRLRPGDESLSGREKSHHIGSAQGLLYSILVAIHDSGYNDGTIFPVNIYGKVSPRDYLRGLARGVLIGSSICFLTRMTNININRPLELV…
			Ohlsdorf ohlsrhavirus							>YP_010086786.1 polymerase-associated protein [Ohlsdorf virus] CSATHADKLRKTSWSRDIIGTTVPHPCELISDVQPGGLACQACPLPTPRSIHVIVIVPQGMDLPEDYRGPYHPYLGSSTGESTSLIQSWEKDTDISFIKKASNMRRSFNWFVEPNSNLGKSISLNLESLTGESSGDTITGFRRTGSALHRFGCSRVSSGGYIANSPVYGSRMIISTDNFQLLGDKNYDFMYQSLMLYAQQTAGEIHNESTESATYHFHIKCTECLRLIEEPMLDSKSIFKFPNVSKKLEKWKPSSTPWMKESISVEIPEGNWETLNQQSRSREVGILQGVVFGNLSQSYSDTNVLNGLFPLAMRNKIHGPSYLMGLRDGLYRAATV…
			Drosophila melanogaster sigmavirus							>YP_003126913.1 RNA dependant RNA polymerase [Drosophila melanogaster sigmavirus AP30] CSSTQADYLRRVSWQQVVYGATIPHPAELFGLPLRAAPACPNCTTTFPMNLYISVLIPLGFKGLKDTRGTCVAYLGSSTTESTGIVNPWEKEAVVPVIKRAASLRNGIGWFIEPGSNLAQSILNNLQSLTGESWSQNSGGVRRTGSALHRFSCSRQSSGGYTAQNPSKLTRMIATTNYLADLGDENYDFMYQSCLLHALISVGEIHPVDGSQGYYHQHVNCTSCLRPIKEVTLESPAPYSHTITSNLLDKWKPDGSKWSVSRPSIPLRSGKWECVSHDRQSYHVGFIQGFIYGDSVWGIRSMADDPALFPLS…
			Lettuce big-vein associated varicosavirus							>YP_002308576.1 L protein [Lettuce big-vein associated varicosavirus] LIKTGARLARQFNWIGMGENMRGLVLKNVGSICDVSVFDKFVDDDPSDNLYTGSLMHRFTPSSVSEGCFINYAPQVGHKVFMSSDTLPSLSRGQTNYTFHFQAMYCFLQYSISKSGNEGSYHHHIMCQDCVVPVEDEFDDIPNETPSIVKAQEEQYVSIIRTTLGYIHTKPRSAMVLEDKSPIGRYIEDVEGHEKELYSGVVELLCWKSALEILGRTRDTHATVGTEDLQGWPRIYAYKVSRRHIIGKVTSFILYILAVQIGELPLPYSMERVSRRAIDVVSRVGLEGFSAVASLCLGRDIPMVNDVVTIVDGFAYPETVSVCLRSIKA…
			Indiana vesiculovirus					e5a22A6[A:1598-1892]		>e5a22A6 A:1598-1892 001680489 YPPWGRESRGTITTIPVYYTTTPYPKMLEMPPRIQNPLLSGIRLGQLPTGAHYKIRSILHGMGIHYRDFLSCGDGSGGMTAALLRENVHSRGIFNSLLELSGSVMRGASPEPPSALETLGGDKSRCVNGETCWEYPSDLCDPRTWDYFLRLKAGLGLQIDLIVMDMEVRDSSTSLKIETNVRNYVHRILDEQGVLIYKTYGTYICESEKNAVTILGPMFKTVDLVQTEFSSSQTSEVYMVCKGLKKLIDEPNPDWSSINESWKNLYAFQSSEQEFARAKKVSTYFTLTGIPSQFI
Sunviridae	'Riboviria	Orthornaviriae	Negarnaviricota	Haploviricotina	Monjiviricetes	Mononegavirales'		Reptile sunshinevirus 1							>YP_009094051.1 Large [Sunshine Coast virus] LTPPGKTAIQLATLSKWITGDTKIVESVVRNLLQVGEEEMSMEDLPEQVLSRNFDHRLNSTRAETTYMVPYKDKMNYKMSFSTNFFKITSDMILHGDNNKILDSDDTNVIYQNCIIHCLSSTLSTLDKSIEVVKDIVDNEPTQSQCTKEVNDVGYIVENLEEESIKRSNNALQFDTHQTTDLIPVEGHSLPVSFKGNIDQRKRIIAYGVLKRNCCIRLSDFMQVPFDPCCESQMRISCNYKPFATTIIPRLRAKRMNVEDLGLYYEEKLGYLMGYYLGRILIRSSSKVRGLSEENFLEVSSSGSNKNYSSEISLCNFDAFIIGLVWGLLYTIMSYLNPEYVSNPREVEPHVTQM…
Xinmoviridae	'Riboviria	Orthornaviriae	Negarnaviricota	Haploviricotina	Monjiviricetes	Mononegavirales'		Xincheng anphevirus							>YP_009302387.1 RNA-dependent RNA polymerase [Xincheng Mosquito Virus] NISILNMIATIGGELQPQVACVLECTECTHLLPEPKFDIEPFYNWAVTSSSLKTDSVITVVRPSNQPEYYFEVYLGQKIAESIDNNYDLNHANSDDCASYLQSKASISLNDFRRCNMKIALISAFCNSTHCLKLVSSTHRSLLRLSNDMSFSYLADLIYNSSRRSDLTSLFQVMTHNHKQMCSVDGLSAFISKYFVHFLSTLSNEDINSFARITFAEDMSKYRGKMPLKMVSYITRTPINRHKFNNAFQVGNIGRLKSILGVEHTVCRLPKESVTQTWREDPNSYVPIKPYSIRAGTVYERFPSASYQIFHASESGEGDHRFKLVHFA…
Coronaviridae	'Riboviria	Orthornaviriae	Pisuviricota	Pisoniviricetes	Nidovirales'		Alphacoronavirus 1							>Nsp14_c YACFKHALGCDYLYNPYCIDIQQWGYTGSLSMNHHEVCNIHRNEHVASGDAIMTRCLAIHDCFVKRVDWSIVYPFIDNEEKINKAGRIVQSHVMKAALKIFNPAAIHDVGNPKGIRCATTPIPWFCYDRDPINNNVRCLEYDYMVHGQMNGLMLFWNCNVDMYPEFSIVCRFDTRTRSKLSLEGCNGGALYVNNHAFHTPAYDRRAFAKLKPMPFFYYDDSNCELVDGQPNYVPLKSNVCITKCNIGGAVCKKHAALYRAYVEDYNMFMQAGFTIWCPQNFDTYMLWHGFVN	>NSP13 SAEWNPGYSMPTLYKIQRMCLERCNLYNYGAQVRLPDGITTNVVKYTQLCQYLNTTTVCVPHKMRVLHLGAAGASGVAPGSTVLRRWLPDDAILVDNDLRDYVSDADFSVTGDCTSLYIEDKFDLLISDLYDGSTKSIDGENTSKDGFFTYINGFIKEKLSLGGSAAIKITEFSWNKDLYELIQRFEYWTVFCTSVNTSSSEGFLIGINYLGPYcDKAIVDGNIMHANYIFWRNSTIMALSHNSVLDTPKFKCRCNNALIVNLKEKELNEMVVGLLRKGKLLIRNNGKLLNFGNHLVN
			Severe acute respiratory syndrome-related coronavirus 2					'e5c8sB2[B:289-525] (nsp14)	e5a22A6[A:1598-1892] (nsp16)	e7l6rAe7l6rA17-7096]'		>e5c8sB2 B:289-525 001567479 RVDWSVEYPIIGDELRVNSACRKVQHMVVKSALLADKFPVLHDIGNPKAIKCVPQAEVEWKFYDAQPCSDKAYKIEELFYSYATHHDKFTDGVCLFWNCNVDRYPANAIVCRFDTRVLSNLNLPGCDGGSLYVNKHAFHTPAFDKSAFTNLKQLPFFYYSDSPCESHGKQVVSDIDYVPLKSATCITRCNLGGAVCRHHANEYRQYLDAYNMMISAGFSLWIYKQFDTYNLWNTFTR	>YP_009724389.1 ORF1ab polyprotein [Severe acute respiratory syndrome coronavirus 2] SQAWQPGVAMPNLYKMQRMLLEKCDLQNYGDSATLPKGIMMNVAKYTQLCQYLNTLTLAVPYNMRVIHFGAGSDKGVAPGTAVLRQWLPTGTLLVDSDLNDFVSDADSTLIGDCATVHTANKWDLIISDMYDPKTKNVTKENDSKEGFFTYICGFIQQKLALGGSVAIKITEHSWNADLYKLMGHFAWWTAFVTNVNASSSEAFLIGCNYLGKPREQIDGYVMHANYIFWRNTNPIQLSSYSLFDMSKFPLKLRGTAVMSLKEGQINDMILSLLSKGRLIIRENNRVVISSDVLVNN
Medioniviridae	'Riboviria	Orthornaviriae	Pisuviricota	Pisoniviricetes	Nidovirales'		Botrylloides leachii nidovirus								'>YP_010087319.1 orf1ab polyprotein [Botrylloides leachii nidovirus] Cap 2''-O (Nsp13like) EFPIKLPGYEHRTRHLGNTVLKCKTWLNELTKMYESVPNLPLLYLGARSETNQAPAADFLAHYFEVSAVDCEQFNSELVLDTHFDGVSTFRPKKLYNYIFSDIYSPTPDRDFKEISRLVQENLIVGGHLVFKITSQYNHFESITALSSCFENCYLLEPCTGNVSSEVIVWMANFGVEPIMEQHLQLRYYGYMQELVDRKRKFSRVNSQFRLKLYTVPKITFYEGNSVKFFTSVSPDHWESWKQSR SKEFNLI'
Mesoniviridae	'Riboviria	Orthornaviriae	Pisuviricota	Pisoniviricetes	Nidovirales'		Alphamesonivirus 1								>YP_004767305.1 ORF1ab gene product [Nam Dinh virus] YCDLGRKPHQAEIEPSCSIPDCIITSNIGERFQTLVCNVHKDQMDIISKISQATKYGYQFIYTGKTLLNNHAALSKAPHNWDHLTLEIPGYNTRKQHSSHMTTKALGILHILQDSMLYTNRKTLNPNLPVILPGSASYLGDTVLANEMAKTLKQTKFIHIDPRLKIDNNTTHHRKTLMEMLDIGYTTELIISDIHDNKNPWIPELMTYTLKYLVDTGTLIMKITSRGATEDVLQQLEDLSKNFTYVRVCNLNAVTFSSELWIVFANKRKPPVQGWTSHELRAELRKHWYSMTRSIIQPLMRSRQSVFRYSPK
Nanghoshaviridae	'Riboviria	Orthornaviriae	Pisuviricota	Pisoniviricetes	Nidovirales'		Nangarvirus 1								>YP_009755867.1 1ab protein [Nanhai ghost shark arterivirus] VAEKYVDLVSSLKGVLNFPMKRKVSILHVGARSANGVSQGDLALMSLFPEALVVSYDKNSLYSTTAKKISTKEEIPKYGPYSLVISDAHSGKESLGDLNEVLQFAVSSLYYGASLLVKVTKLTIEKQELDLECLTAQFSKVTPLVSSARTRSTETWLLFQHRVLIPRERTSQNVLLSPAARSRVSHLPQRGSVGGWNTPIRVPALDVDSPVLSRFIVDGSNSETIDELLRSGGLLLIPPQLYRSFGPYGELAYVQRNASLFVDSLVGTLCDGRHVRNQQLTGSFCVGQDLPSSAVGYSKREPDSELHQPRESHARPPDLPLAGTLYATTSQTSRPCLL…
Nanhypoviridae	'Riboviria	Orthornaviriae	Pisuviricota	Pisoniviricetes	Nidovirales'		Halfbeak nidovirus 1								fragment
Euroniviridae	'Riboviria	Orthornaviriae	Pisuviricota	Pisoniviricetes	Nidovirales'		Paguronivirus 1								fragment
Roniviridae	'Riboviria	Orthornaviriae	Pisuviricota	Pisoniviricetes	Nidovirales'		Gill-associated virus								fragment
Tobaniviridae	'Riboviria	Orthornaviriae	Pisuviricota	Pisoniviricetes	Nidovirales'		White bream virus							yes, around 6121	>YP_803213.1 replicase polyprotein 1ab [White bream virus] NQTCNINIQKYDQMCDLFAIDLKIPVKGHIHHLGNAGNKYSPGDVVLRQYFDQAHLTSYDLREVVSDIPVLHPNDEWKAHFILSDVYAPDTDFTSLALEYMQNHLRLGGSIMWKMTETSILQVNEIVKYFGSWKAVTFAVNYSSSETFLFCAGYTGVEYNTSIVQNGYMSLLGGYRKDLLFVPFCNDYTGSKAYKDTGRVKVVANHLADKLTPAHYATASIFLNTALH	>white bream N-terminal righ before macro – good hit? KSIADNAVVLDIGYGKGNDGPRYAVRPLTVTGIDTAARMLAIADQNKPENVTLVKQGFFTHITKTSNTYTHVIAFNSLHYPLASSHPDTLVQRLPTCPANILIPCHHLLEGIQTPTYSVVKDEDMWCVKVTKNEFIESSYNYDVFVKALESKYHVTIGSLLDCVEKPSTRSITPTLWTAMRNFVNNDQEMQRILSGYITFNLTPLPPKVEIINDWLDNNATVTINNPFASNEGVTFAVHNIGAITTTEGEFIVNAANKQLNNGTGVTGAIFAAHDKELKLTQAIKALPTYGASDKLESHQHVVQTIIKNNNSTHAINILHAAAPIKVKCTSKNPEVLLAHNETAQ…
Polymycoviridae	'Riboviria	-	-	-	-'		Aspergillus fumigatus polymycovirus 1							>YP_009551546.1 methyl transferase [Aspergillus fumigatus polymycovirus 1] MLQRPATTMLTRKRGVRSVPSTGSRGPPPPTRRPSETPSHPSTSGVSNLALSVRSRSTTTVAASGPSGEKVVLPFSLFEFGFPPDMPSSPLPEDSQFKDEGGQRFMASEAGTILRRDDRRYAALQRQFIVRSVRLTGSSILVLGSGSSKSIIPLLRRGVATATFVDTSQAALDRMRRNLTEAGITATVDAQFVCCDAWDWISGDDQPLYDVIIATKCLGLIFSTDPAQRDVQSLLDYCSAILRDDGSVFVDHHLAFASLPHGTRVASAVEPELFDLATIAGRYADDVAYNAEVDHQDFDRVASFVSSAAAHLVQVWQFFHYRLK…
