# Supplementary material for: Methyltransferases of Riboviria
Source: Biomolecules. 2022 Sep 6;12(9):1247. doi: 10.3390/biom12091247 (PMC9496149; doi:10.3390/biom12091247)
Supplement: Supplementary file 1 [file biomolecules-12-01247-s001.zip › Supplementary material File S2.hmm]

HMMER3/f [3.3.2 | Nov 2020]
NAME  iter2_for_hmm
LENG  169
ALPH  amino
RF    no
MM    no
CONS  yes
CS    no
MAP   yes
DATE  Tue Jun 28 08:25:03 2022
NSEQ  61
EFFN  61.000000
CKSUM 3672618915
STATS LOCAL MSV       -9.8481  0.70922
STATS LOCAL VITERBI  -11.4955  0.70922
STATS LOCAL FORWARD   -4.1166  0.70922
HMM          A        C        D        E        F        G        H        I        K        L        M        N        P        Q        R        S        T        V        W        Y   
            m->m     m->i     m->d     i->m     i->i     d->m     d->d
  COMPO   2.70987  3.87258  2.82189  2.89981  3.17564  2.78058  3.52765  2.85073  2.83793  2.39570  3.71797  3.11098  3.15321  3.47953  2.84915  2.52531  2.87956  2.65466  4.39473  3.25989
          2.68618  4.42225  2.77519  2.73123  3.46354  2.40513  3.72494  3.29354  2.67741  2.69355  4.24690  2.90347  2.73739  3.18146  2.89801  2.37887  2.77519  2.98518  4.58477  3.61503
          0.12221  7.67298  2.16653  0.61958  0.77255  0.00000        *
      1   2.78362  4.21313  3.75734  3.44302  2.68798  3.30705  2.08240  2.20333  3.58964  1.50893  5.70010  3.95759  6.04032  5.14342  3.69936  2.87400  2.47875  4.89405  4.11140  2.81342      1 l - - -
          2.68618  4.42225  2.77519  2.73123  3.46354  2.40513  3.72494  3.29354  2.67741  2.69355  4.24690  2.90347  2.73739  3.18146  2.89801  2.37887  2.77519  2.98518  4.58477  3.61503
          0.00078  7.55154  8.27389  0.61958  0.77255  1.38608  0.28775
      2   2.92575  4.02893  3.74548  5.06535  5.68082  3.81545  2.70237  2.24120  3.19817  2.78743  3.95444  2.61074  2.69317  5.33003  1.92949  2.45236  3.73661  2.10799  3.27061  4.03752      2 r - - -
          2.68618  4.42225  2.77519  2.73123  3.46354  2.40513  3.72494  3.29354  2.67741  2.69355  4.24690  2.90347  2.73739  3.18146  2.89801  2.37887  2.77519  2.98518  4.58477  3.61503
          0.00075  7.59226  8.31461  0.61958  0.77255  0.08235  2.53764
      3   2.73100  4.19083  3.22978  4.97394  4.18205  3.23745  6.02531  5.29967  3.92640  1.96679  4.08305  2.31890  3.36717  3.93175  5.35557  1.39749  1.89414  3.07993  7.31739  3.40149      3 s - - -
          2.68618  4.42225  2.77519  2.73123  3.46354  2.40513  3.72494  3.29354  2.67741  2.69355  4.24690  2.90347  2.73739  3.18146  2.89801  2.37887  2.77519  2.98518  4.58477  3.61503
          0.00067  7.70719  8.42954  0.61958  0.77255  0.48576  0.95510
      4   1.99574  6.93438  3.94613  3.63157  3.03018  2.94129  1.97807  3.99000  4.74569  2.97307  3.47297  2.59867  6.08803  5.08888  1.59461  2.53906  2.75955  3.86556  7.45789  3.96719      4 r - - -
          2.68618  4.42225  2.77519  2.73123  3.46354  2.40513  3.72494  3.29354  2.67741  2.69355  4.24690  2.90347  2.73739  3.18146  2.89801  2.37887  2.77519  2.98518  4.58477  3.61503
          0.00067  7.70719  8.42954  0.61958  0.77255  0.48576  0.95510
      5   1.44507  7.18020  3.66815  3.46463  3.30116  2.39939  3.39471  3.30238  4.55653  3.86267  4.17535  2.21311  2.50779  4.91368  3.11068  1.92277  2.99688  3.88141  7.64592  6.26935      5 a - - -
          2.68618  4.42225  2.77519  2.73123  3.46354  2.40513  3.72494  3.29354  2.67741  2.69355  4.24690  2.90347  2.73739  3.18146  2.89801  2.37887  2.77519  2.98518  4.58477  3.61503
          0.00067  7.70719  8.42954  0.61958  0.77255  0.48576  0.95510
      6   1.65821  4.29337  3.18716  3.66066  2.72842  2.75681  2.54042  2.78215  3.60683  5.45060  3.03109  2.52454  5.99862  3.13529  3.60644  2.76660  3.25101  2.35240  4.49830  3.98911      6 a - - -
          2.68618  4.42225  2.77519  2.73123  3.46354  2.40513  3.72494  3.29354  2.67741  2.69355  4.24690  2.90347  2.73739  3.18146  2.89801  2.37887  2.77519  2.98518  4.58477  3.61503
          0.00067  7.70719  8.42954  0.61958  0.77255  0.48576  0.95510
      7   2.29989  3.03500  2.89036  3.01567  2.54504  6.02782  3.40957  3.56174  5.59775  2.01638  3.87725  5.95595  4.10298  3.35714  3.28105  2.14537  3.78777  3.64981  3.56447  1.82205      7 y - - -
          2.68618  4.42225  2.77519  2.73123  3.46354  2.40513  3.72494  3.29354  2.67741  2.69355  4.24690  2.90347  2.73739  3.18146  2.89801  2.37887  2.77519  2.98518  4.58477  3.61503
          0.00067  7.70719  8.42954  0.61958  0.77255  0.48576  0.95510
      8   6.72750  8.59948  7.87515  3.88045  8.36246  7.13500  2.89530  4.02434  0.60957  3.96058  7.66891  6.62125  7.38664  5.81549  1.26636  6.68174  6.72618  7.24049  8.60402  2.99244      8 K - - -
          2.68618  4.42225  2.77519  2.73123  3.46354  2.40513  3.72494  3.29354  2.67741  2.69355  4.24690  2.90347  2.73739  3.18146  2.89801  2.37887  2.77519  2.98518  4.58477  3.61503
          0.00067  7.70719  8.42954  0.61958  0.77255  0.48576  0.95510
      9   2.75463  3.37213  4.00938  3.23863  3.81347  4.00833  6.44634  3.05360  2.67975  1.39575  2.86745  6.22275  4.03538  6.14048  3.90502  3.08526  2.37617  2.22128  4.07660  2.56924      9 l - - -
          2.68618  4.42225  2.77519  2.73123  3.46354  2.40513  3.72494  3.29354  2.67741  2.69355  4.24690  2.90347  2.73739  3.18146  2.89801  2.37887  2.77519  2.98518  4.58477  3.61503
          0.00067  7.70719  8.42954  0.61958  0.77255  0.48576  0.95510
     10   2.12324  3.50810  2.83925  6.15971  3.87511  6.12434  6.44828  1.88960  3.02164  1.65905  3.16236  4.09586  6.48984  4.00075  2.76392  3.88996  2.90715  1.99109  6.99791  3.87503     10 l - - -
          2.68618  4.42225  2.77519  2.73123  3.46354  2.40513  3.72494  3.29354  2.67741  2.69355  4.24690  2.90347  2.73739  3.18146  2.89801  2.37887  2.77519  2.98518  4.58477  3.61503
          0.00067  7.70719  8.42954  0.61958  0.77255  0.48576  0.95510
     11   3.21039  7.30424  3.00462  1.24834  6.65001  3.88432  3.47738  3.83354  3.05400  2.55059  3.79390  3.85969  3.48579  2.35283  3.31050  2.20117  3.82895  2.92585  3.53219  6.32513     11 e - - -
          2.68618  4.42225  2.77519  2.73123  3.46354  2.40513  3.72494  3.29354  2.67741  2.69355  4.24690  2.90347  2.73739  3.18146  2.89801  2.37887  2.77519  2.98518  4.58477  3.61503
          0.00067  7.70719  8.42954  0.61958  0.77255  0.48576  0.95510
     12   3.24111  6.65843  3.94733  5.14698  3.36415  3.20349  3.28787  1.65826  2.87958  2.12748  2.71285  2.08320  6.24073  3.91565  3.33914  2.76801  2.68905  2.83666  4.12957  5.99279     12 i - - -
          2.68618  4.42225  2.77519  2.73123  3.46354  2.40513  3.72494  3.29354  2.67741  2.69355  4.24690  2.90347  2.73739  3.18146  2.89801  2.37887  2.77519  2.98518  4.58477  3.61503
          0.00067  7.70719  8.42954  0.61958  0.77255  0.48576  0.95510
     13   3.75610  3.53047  2.70709  2.50721  2.33801  3.37399  3.98806  3.30657  2.70975  1.56595  2.89602  2.72166  6.03618  3.04614  3.88473  3.87415  3.87454  3.96519  3.95026  2.71100     13 l - - -
          2.68618  4.42225  2.77519  2.73123  3.46354  2.40513  3.72494  3.29354  2.67741  2.69355  4.24690  2.90347  2.73739  3.18146  2.89801  2.37887  2.77519  2.98518  4.58477  3.61503
          0.03877  7.70719  3.28123  0.61958  0.77255  0.48576  0.95510
     14   2.94808  4.01931  2.75391  2.42168  6.59788  3.19076  4.14788  2.63723  3.30279  1.57708  6.29957  3.79861  3.97331  2.66737  2.60740  2.45367  3.01663  3.30153  4.24652  3.45365     14 l - - -
          2.68618  4.42225  2.77519  2.73123  3.46354  2.40513  3.72494  3.29354  2.67741  2.69355  4.24690  2.90347  2.73739  3.18146  2.89801  2.37887  2.77519  2.98518  4.58477  3.61503
          0.00069  7.66911  8.39146  0.61958  0.77255  1.43316  0.27253
     15   3.71445  3.50036  2.54885  2.57805  6.49034  3.42188  4.08470  2.23663  2.48132  1.71435  3.38140  2.98432  5.94891  4.85787  2.10782  2.93152  3.42564  3.77704  7.63886  3.12004     15 l - - -
          2.68618  4.42225  2.77519  2.73123  3.46354  2.40513  3.72494  3.29354  2.67741  2.69355  4.24690  2.90347  2.73739  3.18146  2.89801  2.37887  2.77519  2.98518  4.58477  3.61503
          0.01754  7.66911  4.07898  0.61958  0.77255  1.43316  0.27253
     16   2.22558  3.39357  2.68341  2.75948  2.36899  3.95533  5.71561  2.79927  2.31015  2.09478  3.54836  3.23688  4.03150  3.12377  3.14839  3.68702  3.21494  5.59623  7.65809  2.46011     16 l - - -
          2.68618  4.42225  2.77519  2.73123  3.46354  2.40513  3.72494  3.29354  2.67741  2.69355  4.24690  2.90347  2.73739  3.18146  2.89801  2.37887  2.77519  2.98518  4.58477  3.61503
          0.05339  7.65227  2.96595  0.61958  0.77255  1.66697  0.20926
     17   3.68404  7.20253  3.13865  2.37310  2.91466  2.79077  3.76284  2.91240  2.84117  2.82054  4.08856  1.97655  3.92833  2.81810  2.95059  2.23485  2.82642  3.31328  7.63589  3.31364     17 n - - -
          2.68618  4.42225  2.77519  2.73123  3.46354  2.40513  3.72494  3.29354  2.67741  2.69355  4.24690  2.90347  2.73739  3.18146  2.89801  2.37887  2.77519  2.98518  4.58477  3.61503
          0.15193  7.59963  1.96287  0.61958  0.77255  2.15529  0.12315
     18   2.94052  3.78392  3.03064  3.46409  2.99535  3.74669  3.77903  2.76220  2.28408  1.84360  3.82295  5.08219  4.00304  3.09762  2.72795  2.64106  3.66959  1.91324  3.85844  5.87786     18 l - - -
          2.68618  4.42225  2.77519  2.73123  3.46354  2.40513  3.72494  3.29354  2.67741  2.69355  4.24690  2.90347  2.73739  3.18146  2.89801  2.37887  2.77519  2.98518  4.58477  3.61503
          0.16743  7.44856  1.87351  0.61958  0.77255  0.51418  0.91128
     19   2.93823  3.98763  3.23510  6.00506  2.92715  2.85044  2.81522  1.87403  3.12936  1.55318  3.70988  3.54965  3.90486  5.96532  3.71899  3.69397  4.99087  2.00346  3.87865  3.95349     19 l - - -
          2.68710  4.42991  2.77925  2.73386  3.46059  2.41044  3.73261  3.28078  2.67567  2.68937  4.24853  2.90396  2.73258  3.18233  2.89588  2.37690  2.78136  2.98545  4.58482  3.60983
          1.27929  0.41909  2.74696  0.87275  0.54095  0.18642  1.77151
     20   2.82228  7.19581  2.77740  2.96680  4.10907  2.60702  3.47723  3.14764  2.14275  2.86680  2.82731  4.97032  2.02200  3.72696  2.17192  3.74384  2.96995  3.90474  7.63683  2.88684     24 p - - -
          2.68618  4.42225  2.77519  2.73123  3.46354  2.40513  3.72494  3.29354  2.67741  2.69355  4.24690  2.90347  2.73739  3.18146  2.89801  2.37887  2.77519  2.98518  4.58477  3.61503
          0.04869  7.62260  3.05689  0.61958  0.77255  1.19809  0.35921
     21   3.03198  7.20038  2.77076  2.92212  4.28108  4.03579  3.37281  3.24366  2.83497  2.47355  6.24097  3.09210  1.69048  3.19427  2.22116  2.57697  3.17615  3.92268  7.63290  2.69572     25 p - - -
          2.68618  4.42225  2.77519  2.73123  3.46354  2.40513  3.72494  3.29354  2.67741  2.69355  4.24690  2.90347  2.73739  3.18146  2.89801  2.37887  2.77519  2.98518  4.58477  3.61503
          0.00075  7.59396  8.31631  0.61958  0.77255  0.25583  1.48842
     22   2.05463  3.46617  2.53437  2.87141  2.75462  2.32345  3.90733  3.34428  2.60520  3.97000  6.29156  2.62827  4.09077  4.84894  3.42325  2.91114  2.50138  2.45003  7.68947  3.20338     26 a - - -
          2.68618  4.42225  2.77519  2.73123  3.46354  2.40513  3.72494  3.29354  2.67741  2.69355  4.24690  2.90347  2.73739  3.18146  2.89801  2.37887  2.77519  2.98518  4.58477  3.61503
          0.00068  7.68658  8.40893  0.61958  0.77255  0.23146  1.57685
     23   3.24667  7.29083  2.56255  2.47292  3.91360  2.03904  2.93491  2.76245  3.58469  2.38121  3.64098  3.47254  2.91676  3.35817  3.15466  2.16920  3.97967  2.42629  7.72686  6.31928     27 g - - -
          2.68618  4.42225  2.77519  2.73123  3.46354  2.40513  3.72494  3.29354  2.67741  2.69355  4.24690  2.90347  2.73739  3.18146  2.89801  2.37887  2.77519  2.98518  4.58477  3.61503
          0.00067  7.70719  8.42954  0.61958  0.77255  0.48576  0.95510
     24   3.49179  7.00924  3.49445  2.78439  3.83853  3.35125  3.40945  3.71449  2.84785  2.39858  3.95947  5.20362  3.38349  5.02743  2.33826  1.73364  2.48368  1.82278  3.55961  6.18619     28 s - - -
          2.68618  4.42225  2.77519  2.73123  3.46354  2.40513  3.72494  3.29354  2.67741  2.69355  4.24690  2.90347  2.73739  3.18146  2.89801  2.37887  2.77519  2.98518  4.58477  3.61503
          0.00067  7.70719  8.42954  0.61958  0.77255  0.48576  0.95510
     25   2.37468  3.26875  6.95846  6.34226  2.48391  3.58506  6.48769  2.19003  4.06075  2.64487  3.28668  3.32550  3.49464  6.25338  3.81017  2.97191  3.20669  1.26363  4.08006  3.37076     29 v - - -
          2.68618  4.42225  2.77519  2.73123  3.46354  2.40513  3.72494  3.29354  2.67741  2.69355  4.24690  2.90347  2.73739  3.18146  2.89801  2.37887  2.77519  2.98518  4.58477  3.61503
          0.00067  7.70719  8.42954  0.61958  0.77255  0.48576  0.95510
     26   3.28087  6.35685  6.95147  6.33575  3.20888  1.99019  2.21896  1.99125  2.95648  1.63877  3.91835  6.31666  6.51624  3.76324  6.12579  3.89365  5.21494  1.86748  6.97868  2.82013     30 l - - -
          2.68618  4.42225  2.77519  2.73123  3.46354  2.40513  3.72494  3.29354  2.67741  2.69355  4.24690  2.90347  2.73739  3.18146  2.89801  2.37887  2.77519  2.98518  4.58477  3.61503
          0.00067  7.70719  8.42954  0.61958  0.77255  0.48576  0.95510
     27   3.75872  3.53869  1.00532  2.41909  3.02113  3.73665  3.47469  3.76161  5.06965  2.91606  3.98419  4.05884  6.22621  5.38252  3.76338  2.79638  2.79238  3.21399  7.25267  2.56901     31 d - - -
          2.68618  4.42225  2.77519  2.73123  3.46354  2.40513  3.72494  3.29354  2.67741  2.69355  4.24690  2.90347  2.73739  3.18146  2.89801  2.37887  2.77519  2.98518  4.58477  3.61503
          0.00067  7.70719  8.42954  0.61958  0.77255  0.48576  0.95510
     28   3.23312  3.34069  6.95283  3.82890  2.32452  2.40983  6.48664  1.68645  3.99699  1.27654  4.05771  6.31728  6.51641  6.25040  4.00792  2.80508  3.79792  2.27121  6.97856  5.80274     32 l - - -
          2.68618  4.42225  2.77519  2.73123  3.46354  2.40513  3.72494  3.29354  2.67741  2.69355  4.24690  2.90347  2.73739  3.18146  2.89801  2.37887  2.77519  2.98518  4.58477  3.61503
          0.00067  7.70719  8.42954  0.61958  0.77255  0.48576  0.95510
     29   2.07665  3.12340  6.90967  3.77167  5.45400  0.80260  6.47844  3.09235  6.08941  2.85401  3.37973  6.29752  6.51075  6.22729  3.97441  2.12308  3.83936  3.53773  4.13692  5.80592     33 g - - -
          2.68618  4.42225  2.77519  2.73123  3.46354  2.40513  3.72494  3.29354  2.67741  2.69355  4.24690  2.90347  2.73739  3.18146  2.89801  2.37887  2.77519  2.98518  4.58477  3.61503
          0.00067  7.70719  8.42954  0.61958  0.77255  0.48576  0.95510
     30   1.69740  2.30352  3.04702  2.56420  4.17979  1.42802  5.77708  2.95242  3.64373  5.52488  6.28200  2.62507  3.89055  4.88447  5.01222  2.63302  3.75998  5.60675  4.32358  3.47736     34 g - - -
          2.68618  4.42225  2.77519  2.73123  3.46354  2.40513  3.72494  3.29354  2.67741  2.69355  4.24690  2.90347  2.73739  3.18146  2.89801  2.37887  2.77519  2.98518  4.58477  3.61503
          0.00067  7.70719  8.42954  0.61958  0.77255  0.48576  0.95510
     31   2.33488  4.10991  3.76341  3.44416  4.38405  1.09605  3.91459  6.13495  3.21381  3.44725  6.34397  2.34467  2.46729  3.88178  3.81574  2.35032  3.45562  3.30779  7.73590  6.32476     35 g - - -
          2.68618  4.42225  2.77519  2.73123  3.46354  2.40513  3.72494  3.29354  2.67741  2.69355  4.24690  2.90347  2.73739  3.18146  2.89801  2.37887  2.77519  2.98518  4.58477  3.61503
          0.01757  7.70719  4.07660  0.61958  0.77255  0.48576  0.95510
     32   2.85822  4.23701  2.87089  3.80011  3.02254  2.32633  5.89922  3.52459  1.96050  2.99612  5.99355  5.25076  1.71072  5.07785  3.35014  2.14467  2.81262  3.19966  3.50780  6.12925     36 p - - -
          2.68618  4.42225  2.77519  2.73123  3.46354  2.40513  3.72494  3.29354  2.67741  2.69355  4.24690  2.90347  2.73739  3.18146  2.89801  2.37887  2.77519  2.98518  4.58477  3.61503
          0.05122  7.69030  3.00627  0.61958  0.77255  1.02092  0.44670
     33   2.39614  3.99013  2.42324  3.05836  6.54961  1.12807  5.69994  6.02747  4.43928  2.78673  3.93505  3.80498  4.04780  3.57328  2.50773  2.58180  3.02912  3.89800  3.33602  6.25203     37 g - - -
          2.68618  4.42225  2.77519  2.73123  3.46354  2.40513  3.72494  3.29354  2.67741  2.69355  4.24690  2.90347  2.73739  3.18146  2.89801  2.37887  2.77519  2.98518  4.58477  3.61503
          0.02520  7.63980  3.71287  0.61958  0.77255  0.65301  0.73497
     34   2.97096  7.25196  3.71748  3.63231  4.02021  1.47768  3.88779  3.83473  2.84163  3.24254  3.99720  2.43884  3.85739  3.54784  2.41000  1.64385  2.70004  5.64306  7.68413  6.27265     38 g - - -
          2.68618  4.42225  2.77519  2.73123  3.46354  2.40513  3.72494  3.29354  2.67741  2.69355  4.24690  2.90347  2.73739  3.18146  2.89801  2.37887  2.77519  2.98518  4.58477  3.61503
          0.01918  7.64946  3.98906  0.61958  0.77255  0.50667  0.92256
     35   3.24107  4.17545  2.74902  3.60896  3.31975  3.44211  2.17735  3.39027  2.25389  2.49211  3.56220  3.83640  6.01333  3.76584  2.82180  3.11684  3.16058  2.44694  2.20006  3.42898     39 h - - -
          2.68618  4.42225  2.77519  2.73123  3.46354  2.40513  3.72494  3.29354  2.67741  2.69355  4.24690  2.90347  2.73739  3.18146  2.89801  2.37887  2.77519  2.98518  4.58477  3.61503
          0.00070  7.66652  8.38886  0.61958  0.77255  1.47323  0.26030
     36   2.65550  3.85042  6.70709  6.10419  3.28969  3.36678  3.93956  2.82920  3.30556  1.28337  3.41007  3.91607  3.80320  3.40928  3.84012  2.01854  2.84031  2.34334  3.87349  5.78112     40 l - - -
          2.68618  4.42225  2.77519  2.73123  3.46354  2.40513  3.72494  3.29354  2.67741  2.69355  4.24690  2.90347  2.73739  3.18146  2.89801  2.37887  2.77519  2.98518  4.58477  3.61503
          0.01864  7.66652  4.01758  0.61958  0.77255  1.47323  0.26030
     37   1.95538  3.46560  3.26117  2.72003  3.06814  5.53794  4.08946  3.04166  2.62426  2.21671  3.87460  2.91472  3.39676  2.60916  3.79549  2.62242  3.83964  3.20885  7.61962  2.44117     41 a - - -
          2.68618  4.42225  2.77519  2.73123  3.46354  2.40513  3.72494  3.29354  2.67741  2.69355  4.24690  2.90347  2.73739  3.18146  2.89801  2.37887  2.77519  2.98518  4.58477  3.61503
          0.00071  7.64859  8.37094  0.61958  0.77255  1.71113  0.19926
     38   2.86184  2.86094  3.18809  2.95837  3.00978  3.43970  3.91959  2.99148  2.46573  2.81163  4.30820  2.66140  2.94440  3.61671  2.05386  3.13332  3.34946  2.95153  7.65719  2.61027     42 r - - -
          2.68618  4.42225  2.77519  2.73123  3.46354  2.40513  3.72494  3.29354  2.67741  2.69355  4.24690  2.90347  2.73739  3.18146  2.89801  2.37887  2.77519  2.98518  4.58477  3.61503
          0.00071  7.64859  8.37094  0.61958  0.77255  0.39628  1.11724
     39   2.41349  3.17445  3.32611  2.96439  3.81322  2.52046  5.65529  3.42136  2.83373  1.75844  2.39816  4.00446  3.26348  3.68643  3.24026  4.86336  3.84403  2.87984  3.52679  2.46372     43 l - - -
          2.68618  4.42225  2.77519  2.73123  3.46354  2.40513  3.72494  3.29354  2.67741  2.69355  4.24690  2.90347  2.73739  3.18146  2.89801  2.37887  2.77519  2.98518  4.58477  3.61503
          0.03523  7.68978  3.37668  0.61958  0.77255  1.03355  0.43966
     40   1.67093  6.31760  2.97620  3.12546  3.41286  2.65076  3.22059  4.04675  2.83205  2.17438  4.04666  2.95625  5.57948  2.89880  2.16707  2.85201  3.79565  3.18464  6.47063  4.15490     44 a - - -
          2.68618  4.42225  2.77519  2.73123  3.46354  2.40513  3.72494  3.29354  2.67741  2.69355  4.24690  2.90347  2.73739  3.18146  2.89801  2.37887  2.77519  2.98518  4.58477  3.61503
          0.10405  7.65525  2.31928  0.61958  0.77255  1.62964  0.21816
     41   2.55196  7.16307  3.69327  2.55663  6.50869  3.34406  2.88560  3.42177  1.97415  2.50765  4.01965  3.62778  2.98863  2.99113  2.47099  2.70964  2.34833  2.79114  7.59543  3.92838     45 k - - -
          2.68618  4.42225  2.77519  2.73123  3.46354  2.40513  3.72494  3.29354  2.67741  2.69355  4.24690  2.90347  2.73739  3.18146  2.89801  2.37887  2.77519  2.98518  4.58477  3.61503
          0.04257  7.55199  3.19051  0.61958  0.77255  2.44239  0.09097
     42   3.17015  3.94787  3.14787  3.27348  2.84001  3.26446  3.61440  3.24962  2.83262  1.80545  3.80428  3.15607  5.82712  2.85940  1.58790  3.68629  2.86467  3.84188  4.11298  3.77602     46 r - - -
          2.68618  4.42225  2.77519  2.73123  3.46354  2.40513  3.72494  3.29354  2.67741  2.69355  4.24690  2.90347  2.73739  3.18146  2.89801  2.37887  2.77519  2.98518  4.58477  3.61503
          0.10970  7.51023  2.26960  0.61958  0.77255  1.69531  0.20278
     43   3.17254  6.67319  3.52720  4.51746  3.27702  2.57335  3.04701  3.27424  2.87298  2.23292  3.34282  3.24940  2.83846  3.40970  2.74347  2.14344  3.58334  2.53894  3.80823  2.56131     47 s - - -
          2.68618  4.42225  2.77519  2.73123  3.46354  2.40513  3.72494  3.29354  2.67741  2.69355  4.24690  2.90347  2.73739  3.18146  2.89801  2.37887  2.77519  2.98518  4.58477  3.61503
          0.19790  7.43165  1.72059  0.61958  0.77255  2.89970  0.05661
     44   2.82916  3.88059  3.44749  4.11030  6.10516  2.67534  2.46545  2.70361  2.05868  2.75989  5.84759  2.66303  1.93010  4.46930  2.31282  3.30787  3.38470  3.72245  7.25250  3.36558     48 p - - -
          2.68618  4.42225  2.77519  2.73123  3.46354  2.40513  3.72494  3.29354  2.67741  2.69355  4.24690  2.90347  2.73739  3.18146  2.89801  2.37887  2.77519  2.98518  4.58477  3.61503
          0.10414  7.23482  2.32092  0.61958  0.77255  0.88813  0.53005
     45   3.52472  3.97499  2.64678  2.91446  3.75430  2.73796  2.66988  3.14414  2.65267  2.87773  3.82341  2.97147  2.88713  2.99497  2.39218  2.61657  3.67508  2.28984  7.41615  3.54493     49 v - - -
          2.68509  4.41690  2.78030  2.72970  3.45874  2.41023  3.72537  3.29172  2.67912  2.69387  4.24570  2.90043  2.73610  3.18201  2.89839  2.38162  2.77194  2.98341  4.58075  3.60881
          1.01143  0.70146  1.96296  0.85119  0.55671  2.25279  0.11105
     46   2.68688  3.72449  2.99788  3.16750  6.21792  2.65123  5.34549  5.69981  2.90932  2.30108  5.92086  2.85653  5.55116  3.39262  2.26604  2.84785  3.48062  1.42914  7.31486  2.99316     54 v - - -
          2.68618  4.42225  2.77519  2.73123  3.46354  2.40513  3.72494  3.29354  2.67741  2.69355  4.24690  2.90347  2.73739  3.18146  2.89801  2.37887  2.77519  2.98518  4.58477  3.61503
          0.19018  7.24653  1.75749  0.61958  0.77255  2.05990  0.13635
     47   2.62564  3.29326  4.87852  2.42754  5.52234  3.20332  1.41783  2.14183  3.21648  4.56937  3.41496  4.80709  3.33925  4.63780  3.24309  3.27750  2.41473  2.84697  6.87306  3.55977     55 h - - -
          2.68618  4.42225  2.77519  2.73123  3.46354  2.40513  3.72494  3.29354  2.67741  2.69355  4.24690  2.90347  2.73739  3.18146  2.89801  2.37887  2.77519  2.98518  4.58477  3.61503
          0.00120  7.12341  7.84576  0.61958  0.77255  3.46578  0.03175
     48   2.62671  2.23121  6.41499  5.79937  1.70622  3.37556  3.56503  3.14159  5.58336  2.24316  4.94093  5.78096  3.52936  5.71386  3.40813  2.75530  2.44542  2.01075  6.44375  2.86895     56 f - - -
          2.68618  4.42225  2.77519  2.73123  3.46354  2.40513  3.72494  3.29354  2.67741  2.69355  4.24690  2.90347  2.73739  3.18146  2.89801  2.37887  2.77519  2.98518  4.58477  3.61503
          0.00120  7.12341  7.84576  0.61958  0.77255  3.46578  0.03175
     49   4.43826  1.66633  2.32602  5.56561  2.74377  5.57961  3.61418  2.36126  2.87756  2.49105  4.97092  5.66079  5.94578  5.57427  2.80027  3.35704  3.26211  1.55147  6.47125  5.28908     57 v - - -
          2.68618  4.42225  2.77519  2.73123  3.46354  2.40513  3.72494  3.29354  2.67741  2.69355  4.24690  2.90347  2.73739  3.18146  2.89801  2.37887  2.77519  2.98518  4.58477  3.61503
          0.00120  7.12341  7.84576  0.61958  0.77255  1.71289  0.19887
     50   3.33217  2.64945  2.82961  2.57368  2.98209  3.43380  2.80267  5.68549  4.08011  2.75643  3.76794  1.96877  3.65045  2.51551  2.44695  2.79120  3.34908  3.60795  7.30605  2.98463     58 n - - -
          2.68618  4.42225  2.77519  2.73123  3.46354  2.40513  3.72494  3.29354  2.67741  2.69355  4.24690  2.90347  2.73739  3.18146  2.89801  2.37887  2.77519  2.98518  4.58477  3.61503
          0.00107  7.24077  7.96312  0.61958  0.77255  0.61619  0.77652
     51   3.24169  3.42931  3.06006  3.35232  3.95861  3.01701  3.70287  5.37648  4.56815  3.11531  3.24223  3.70827  1.90288  4.91164  2.94887  2.14558  2.12944  2.21869  7.28736  2.56765     59 p - - -
          2.68618  4.42225  2.77519  2.73123  3.46354  2.40513  3.72494  3.29354  2.67741  2.69355  4.24690  2.90347  2.73739  3.18146  2.89801  2.37887  2.77519  2.98518  4.58477  3.61503
          0.00081  7.51694  8.23929  0.61958  0.77255  0.40317  1.10323
     52   2.92981  7.23764  2.84965  2.77529  6.57695  2.42232  3.98426  3.02535  2.34850  2.22933  3.28062  3.36506  3.95102  4.80248  2.31430  2.19859  2.96277  2.94251  7.67379  2.97531     60 s - - -
          2.68618  4.42225  2.77519  2.73123  3.46354  2.40513  3.72494  3.29354  2.67741  2.69355  4.24690  2.90347  2.73739  3.18146  2.89801  2.37887  2.77519  2.98518  4.58477  3.61503
          0.00071  7.64932  8.37167  0.61958  0.77255  1.05508  0.42796
     53   2.42321  3.87345  3.21180  5.94400  3.93729  6.05093  3.93607  2.18615  2.81687  1.67028  3.36695  2.92418  3.93652  3.29283  2.76284  5.34522  3.88762  2.37571  3.23356  2.52146     61 l - - -
          2.68618  4.42225  2.77519  2.73123  3.46354  2.40513  3.72494  3.29354  2.67741  2.69355  4.24690  2.90347  2.73739  3.18146  2.89801  2.37887  2.77519  2.98518  4.58477  3.61503
          0.00070  7.66327  8.38562  0.61958  0.77255  0.78824  0.60632
     54   2.77516  3.04481  2.48755  2.58589  3.04858  2.38918  3.29359  3.17799  3.51039  3.16527  6.24893  3.15796  4.00083  3.72671  3.83469  2.91844  2.28814  1.93578  4.09396  4.09104     62 v - - -
          2.68618  4.42225  2.77519  2.73123  3.46354  2.40513  3.72494  3.29354  2.67741  2.69355  4.24690  2.90347  2.73739  3.18146  2.89801  2.37887  2.77519  2.98518  4.58477  3.61503
          0.00069  7.67958  8.40193  0.61958  0.77255  0.19709  1.72102
     55   1.79886  4.10536  3.38460  6.20064  2.46268  1.90878  4.12039  2.64508  4.09855  2.62037  3.89985  3.40844  2.94611  6.17045  6.06959  2.68921  3.16090  2.00169  6.99310  4.17343     63 a - - -
          2.68618  4.42225  2.77519  2.73123  3.46354  2.40513  3.72494  3.29354  2.67741  2.69355  4.24690  2.90347  2.73739  3.18146  2.89801  2.37887  2.77519  2.98518  4.58477  3.61503
          0.00067  7.70719  8.42954  0.61958  0.77255  0.48576  0.95510
     56   3.26466  4.41047  5.83258  3.15986  2.93514  3.93382  6.15887  2.50958  2.72107  2.89529  5.70865  3.36516  2.81921  5.51034  1.72743  2.89315  3.30165  2.66928  7.18949  1.68475     64 y - - -
          2.68618  4.42225  2.77519  2.73123  3.46354  2.40513  3.72494  3.29354  2.67741  2.69355  4.24690  2.90347  2.73739  3.18146  2.89801  2.37887  2.77519  2.98518  4.58477  3.61503
          0.00067  7.70719  8.42954  0.61958  0.77255  0.48576  0.95510
     57   3.70934  8.73117  0.45672  2.39925  8.01123  6.21961  6.78718  3.99718  5.85065  7.01414  7.85879  1.83406  6.85968  3.69886  6.50156  3.93777  4.06152  7.09883  9.15349  7.58211     65 D - - -
          2.68618  4.42225  2.77519  2.73123  3.46354  2.40513  3.72494  3.29354  2.67741  2.69355  4.24690  2.90347  2.73739  3.18146  2.89801  2.37887  2.77519  2.98518  4.58477  3.61503
          0.00067  7.70719  8.42954  0.61958  0.77255  0.48576  0.95510
     58   2.25955  6.82929  3.20365  4.87673  4.00726  3.33873  3.37862  2.23819  3.19583  1.87768  5.91753  3.87356  2.45770  5.19131  3.25654  1.86934  2.55760  2.96871  7.37432  3.85894     66 s - - -
          2.68618  4.42225  2.77519  2.73123  3.46354  2.40513  3.72494  3.29354  2.67741  2.69355  4.24690  2.90347  2.73739  3.18146  2.89801  2.37887  2.77519  2.98518  4.58477  3.61503
          0.01789  7.70719  4.05826  0.61958  0.77255  0.48576  0.95510
     59   2.08061  7.17884  2.40021  3.90326  6.47675  3.04947  5.77562  2.01978  2.86685  2.06253  3.40205  4.08847  3.98486  2.39111  2.44498  4.77621  2.96876  2.67816  7.64084  3.96837     67 i - - -
          2.68618  4.42225  2.77519  2.73123  3.46354  2.40513  3.72494  3.29354  2.67741  2.69355  4.24690  2.90347  2.73739  3.18146  2.89801  2.37887  2.77519  2.98518  4.58477  3.61503
          0.00068  7.68998  8.41233  0.61958  0.77255  1.02867  0.44236
     60   2.65176  4.34262  2.93018  2.40186  3.80215  3.99069  3.98443  3.51737  2.98050  2.49794  3.93521  3.79392  2.54116  3.06526  1.25205  3.68325  3.74465  3.07962  7.71162  6.30385     68 r - - -
          2.68618  4.42225  2.77519  2.73123  3.46354  2.40513  3.72494  3.29354  2.67741  2.69355  4.24690  2.90347  2.73739  3.18146  2.89801  2.37887  2.77519  2.98518  4.58477  3.61503
          0.03477  7.68998  3.38967  0.61958  0.77255  1.02867  0.44236
     61   3.49414  3.32162  3.23035  2.89374  3.44276  3.43820  2.48656  2.79444  2.92199  2.44632  3.73018  3.22449  3.38176  3.24460  2.39546  2.85581  3.86967  3.37085  4.01168  2.03231     69 y - - -
          2.68618  4.42225  2.77519  2.73123  3.46354  2.40513  3.72494  3.29354  2.67741  2.69355  4.24690  2.90347  2.73739  3.18146  2.89801  2.37887  2.77519  2.98518  4.58477  3.61503
          0.02480  7.65591  3.72899  0.61958  0.77255  1.62118  0.22023
     62   2.89588  6.81680  2.54567  2.09123  3.33297  2.62194  5.87075  3.25373  3.16784  2.36924  3.34808  3.72634  2.72619  5.06416  5.16456  2.15933  3.33422  2.40996  7.35043  2.55090     70 e - - -
          2.68618  4.42225  2.77519  2.73123  3.46354  2.40513  3.72494  3.29354  2.67741  2.69355  4.24690  2.90347  2.73739  3.18146  2.89801  2.37887  2.77519  2.98518  4.58477  3.61503
          0.31958  7.63184  1.29805  0.61958  0.77255  1.88879  0.16400
     63   4.46095  3.62806  2.27420  3.28261  3.33993  3.71887  3.12390  3.08014  3.24675  2.94896  3.74643  3.08090  1.79364  4.60090  2.56381  1.93135  3.40632  2.95085  7.23984  3.63125     71 p - - -
          2.68618  4.42225  2.77519  2.73123  3.46354  2.40513  3.72494  3.29354  2.67741  2.69355  4.24690  2.90347  2.73739  3.18146  2.89801  2.37887  2.77519  2.98518  4.58477  3.61503
          0.00099  7.31325  8.03559  0.61958  0.77255  3.17771  0.04257
     64   2.87183  3.69504  2.08607  2.57935  3.86237  2.76807  2.98227  2.70356  2.77487  2.81793  5.95361  4.69940  3.60316  3.40335  2.89664  2.14115  3.37956  2.70971  7.35210  3.01913     72 d - - -
          2.68618  4.42225  2.77519  2.73123  3.46354  2.40513  3.72494  3.29354  2.67741  2.69355  4.24690  2.90347  2.73739  3.18146  2.89801  2.37887  2.77519  2.98518  4.58477  3.61503
          0.03313  7.31325  3.44465  0.61958  0.77255  3.17771  0.04257
     65   2.74625  6.91596  2.10832  2.52550  3.20005  3.95540  5.37337  2.21249  2.53747  3.68933  3.63416  2.81405  3.56348  3.01730  2.45957  2.61799  2.92321  2.57372  7.35017  5.94075     73 d - - -
          2.68618  4.42225  2.77519  2.73123  3.46354  2.40513  3.72494  3.29354  2.67741  2.69355  4.24690  2.90347  2.73739  3.18146  2.89801  2.37887  2.77519  2.98518  4.58477  3.61503
          0.09929  7.28114  2.36624  0.61958  0.77255  3.23692  0.04008
     66   2.42221  2.52534  2.63225  2.50182  3.54770  2.84582  3.63544  5.64822  2.40523  3.47305  3.01285  3.01873  2.88882  4.38769  2.95148  2.55347  2.73864  3.08543  7.26119  3.43828     74 k - - -
          2.68618  4.42225  2.77519  2.73123  3.46354  2.40513  3.72494  3.29354  2.67741  2.69355  4.24690  2.90347  2.73739  3.18146  2.89801  2.37887  2.77519  2.98518  4.58477  3.61503
          0.00113  7.18298  7.90533  0.61958  0.77255  3.38945  0.03431
     67   2.87199  3.37317  2.53315  3.15049  6.15892  2.91372  3.47963  2.83589  2.59735  3.13140  3.81069  3.25325  5.49679  2.78306  2.45724  2.27417  2.80695  2.37738  7.25782  2.92392     75 s - - -
          2.68618  4.42225  2.77519  2.73123  3.46354  2.40513  3.72494  3.29354  2.67741  2.69355  4.24690  2.90347  2.73739  3.18146  2.89801  2.37887  2.77519  2.98518  4.58477  3.61503
          0.09805  7.18298  2.37907  0.61958  0.77255  3.38945  0.03431
     68   2.70538  6.75117  2.40120  2.14528  6.09529  2.70802  3.52591  2.50196  2.67143  2.77107  2.80969  4.48476  5.41037  2.47601  2.51572  2.15943  3.53145  3.77458  7.18443  5.77405     76 e - - -
          2.68618  4.42225  2.77519  2.73123  3.46354  2.40513  3.72494  3.29354  2.67741  2.69355  4.24690  2.90347  2.73739  3.18146  2.89801  2.37887  2.77519  2.98518  4.58477  3.61503
          0.00124  7.08617  7.80852  0.61958  0.77255  0.74340  0.64530
     69   3.50829  6.52915  3.09480  4.67560  3.09343  2.00528  5.74720  3.49962  2.40362  2.16238  5.62073  3.68746  2.84712  4.98153  2.08791  3.51119  2.66056  2.04781  7.08236  3.03506     77 g - - -
          2.68612  4.34450  2.77070  2.73056  3.46935  2.42404  3.74588  3.21775  2.70821  2.67446  4.21225  2.91725  2.73727  3.20668  2.89999  2.38711  2.78772  2.97989  4.54353  3.57310
          4.07298  0.04225  3.71552  2.82989  0.06083  2.04277  0.13888
     70   4.55847  2.73492  2.14796  2.51430  3.68178  2.85239  3.66860  3.18822  4.32656  2.79907  3.72299  2.42282  5.75424  3.57382  2.42246  2.55630  2.06487  2.76512  7.36656  5.99986    118 t - - -
          2.68618  4.42225  2.77519  2.73123  3.46354  2.40513  3.72494  3.29354  2.67741  2.69355  4.24690  2.90347  2.73739  3.18146  2.89801  2.37887  2.77519  2.98518  4.58477  3.61503
          0.18527  7.42790  1.78067  0.61958  0.77255  1.69918  0.20191
     71   2.19234  6.93696  1.92732  3.22411  6.28289  5.19778  3.18422  5.76946  2.09005  2.43654  5.97740  2.24925  3.12000  4.48082  2.64851  2.76519  2.40584  3.59066  3.84430  5.95767    119 d - - -
          2.68618  4.42225  2.77519  2.73123  3.46354  2.40513  3.72494  3.29354  2.67741  2.69355  4.24690  2.90347  2.73739  3.18146  2.89801  2.37887  2.77519  2.98518  4.58477  3.61503
          0.00101  7.29682  8.01916  0.61958  0.77255  2.03478  0.14008
     72   2.93315  3.62025  2.30567  2.21938  3.60305  3.58748  3.60019  3.19687  3.21741  2.68635  3.47129  2.65025  2.26600  3.46986  3.09587  2.84483  2.51033  2.88182  7.39900  5.99228    120 e - - -
          2.68618  4.42225  2.77519  2.73123  3.46354  2.40513  3.72494  3.29354  2.67741  2.69355  4.24690  2.90347  2.73739  3.18146  2.89801  2.37887  2.77519  2.98518  4.58477  3.61503
          0.00096  7.34469  8.06703  0.61958  0.77255  1.84780  0.17148
     73   2.24302  3.95061  2.25020  2.92990  3.20479  2.40854  3.76902  5.74604  2.97393  2.56701  3.10669  3.17067  3.12347  4.59989  2.46419  3.43404  2.64724  3.61614  3.77998  2.94665    121 a - - -
          2.68618  4.42225  2.77519  2.73123  3.46354  2.40513  3.72494  3.29354  2.67741  2.69355  4.24690  2.90347  2.73739  3.18146  2.89801  2.37887  2.77519  2.98518  4.58477  3.61503
          0.02869  7.39661  3.58729  0.61958  0.77255  1.07584  0.41705
     74   3.33829  2.14652  3.09541  3.47808  3.22854  3.76173  3.85228  3.65892  3.46475  2.53804  3.92701  2.75180  3.14997  2.81677  2.69185  3.64129  1.98596  2.62535  3.35008  3.63252    122 t - - -
          2.68618  4.42225  2.77519  2.73123  3.46354  2.40513  3.72494  3.29354  2.67741  2.69355  4.24690  2.90347  2.73739  3.18146  2.89801  2.37887  2.77519  2.98518  4.58477  3.61503
          0.00084  7.48093  8.20327  0.61958  0.77255  2.02961  0.14086
     75   2.29117  6.61100  3.72554  3.37805  2.61786  5.57883  3.09556  2.08832  2.58390  2.09942  4.11539  3.47767  5.96381  2.80303  2.24978  4.80051  4.90821  3.07559  2.51322  3.30209    123 i - - -
          2.68618  4.42225  2.77519  2.73123  3.46354  2.40513  3.72494  3.29354  2.67741  2.69355  4.24690  2.90347  2.73739  3.18146  2.89801  2.37887  2.77519  2.98518  4.58477  3.61503
          0.00082  7.49975  8.22210  0.61958  0.77255  0.90440  0.51883
     76   3.55070  3.96544  2.44907  2.25446  3.70167  2.96648  5.64119  3.35696  2.23516  2.67654  6.22869  3.34566  2.57032  3.69294  2.32309  2.25239  2.63882  2.90008  7.62111  6.21085    124 k - - -
          2.68618  4.42225  2.77519  2.73123  3.46354  2.40513  3.72494  3.29354  2.67741  2.69355  4.24690  2.90347  2.73739  3.18146  2.89801  2.37887  2.77519  2.98518  4.58477  3.61503
          0.00076  7.58334  8.30569  0.61958  0.77255  0.80708  0.59088
     77   3.06958  7.23060  2.34122  2.84179  4.19176  3.20897  3.27021  2.97494  2.64432  2.50160  6.27218  3.85345  4.00608  3.28862  2.94273  1.99708  2.28306  2.64931  3.96407  3.16971    125 s - - -
          2.68618  4.42225  2.77519  2.73123  3.46354  2.40513  3.72494  3.29354  2.67741  2.69355  4.24690  2.90347  2.73739  3.18146  2.89801  2.37887  2.77519  2.98518  4.58477  3.61503
          0.00072  7.63622  8.35856  0.61958  0.77255  0.68945  0.69686
     78   3.18792  6.46706  2.49538  5.51943  2.13290  3.98524  3.30971  1.84407  3.87227  2.25479  3.24214  3.90590  2.95595  4.04665  3.38315  2.65895  3.15879  2.36640  4.34175  3.46587    126 i - - -
          2.68618  4.42225  2.77519  2.73123  3.46354  2.40513  3.72494  3.29354  2.67741  2.69355  4.24690  2.90347  2.73739  3.18146  2.89801  2.37887  2.77519  2.98518  4.58477  3.61503
          0.00069  7.66968  8.39203  0.61958  0.77255  0.65848  0.72906
     79   3.25432  3.37715  2.86869  2.13566  4.03994  4.00191  5.84310  3.46326  3.39809  2.21541  3.26521  2.74276  6.02922  3.32126  2.50811  2.47668  3.31272  2.09201  3.34460  3.27052    127 v - - -
          2.68618  4.42225  2.77519  2.73123  3.46354  2.40513  3.72494  3.29354  2.67741  2.69355  4.24690  2.90347  2.73739  3.18146  2.89801  2.37887  2.77519  2.98518  4.58477  3.61503
          0.00068  7.68692  8.40927  0.61958  0.77255  0.23346  1.56922
     80   2.89754  3.41176  2.27272  2.10744  3.44739  2.52727  4.03636  3.44322  2.50324  5.61064  6.34531  2.48969  2.99215  4.03364  2.48919  2.29062  3.82178  2.76623  7.73699  3.99068    128 e - - -
          2.68618  4.42225  2.77519  2.73123  3.46354  2.40513  3.72494  3.29354  2.67741  2.69355  4.24690  2.90347  2.73739  3.18146  2.89801  2.37887  2.77519  2.98518  4.58477  3.61503
          0.00067  7.70719  8.42954  0.61958  0.77255  0.48576  0.95510
     81   2.93096  2.98629  2.97516  3.13980  4.03981  3.51472  4.04119  2.41792  3.25364  2.32914  2.81983  3.41275  2.71734  3.77536  3.08431  2.79065  2.56333  2.73454  4.19684  2.71670    129 l - - -
          2.68618  4.42225  2.77519  2.73123  3.46354  2.40513  3.72494  3.29354  2.67741  2.69355  4.24690  2.90347  2.73739  3.18146  2.89801  2.37887  2.77519  2.98518  4.58477  3.61503
          0.00067  7.70719  8.42954  0.61958  0.77255  0.48576  0.95510
     82   2.32488  3.52217  3.81276  3.13808  3.40851  2.93447  3.97650  2.68952  3.21763  2.18472  3.05418  3.35464  2.74911  3.88728  3.23269  2.37281  3.34610  1.93215  7.60147  6.24127    130 v - - -
          2.68618  4.42225  2.77519  2.73123  3.46354  2.40513  3.72494  3.29354  2.67741  2.69355  4.24690  2.90347  2.73739  3.18146  2.89801  2.37887  2.77519  2.98518  4.58477  3.61503
          0.01202  7.70719  4.46555  0.61958  0.77255  0.48576  0.95510
     83   3.88238  3.45183  2.16330  2.98766  2.48770  2.59839  4.06434  2.81103  1.95473  5.59851  4.18070  3.34521  2.85596  3.54439  2.26612  2.83146  2.70734  4.15783  7.72557  3.91812    131 k - - -
          2.68618  4.42225  2.77519  2.73123  3.46354  2.40513  3.72494  3.29354  2.67741  2.69355  4.24690  2.90347  2.73739  3.18146  2.89801  2.37887  2.77519  2.98518  4.58477  3.61503
          0.03452  7.69585  3.39686  0.61958  0.77255  0.87557  0.53892
     84   3.69369  7.26351  2.42233  2.46873  4.11451  3.56700  2.93944  3.46819  2.21232  2.49063  6.30393  3.26893  3.21636  2.68412  2.40677  2.20798  3.11648  2.96693  7.69564  3.33681    132 s - - -
          2.68618  4.42225  2.77519  2.73123  3.46354  2.40513  3.72494  3.29354  2.67741  2.69355  4.24690  2.90347  2.73739  3.18146  2.89801  2.37887  2.77519  2.98518  4.58477  3.61503
          0.21973  7.66202  1.62558  0.61958  0.77255  1.53879  0.24161
     85   3.13679  3.93478  2.89335  3.34959  3.94594  2.24421  2.88883  2.49099  2.25862  3.89529  3.80528  3.05858  3.22518  3.45052  3.09730  2.38482  3.19738  2.31965  3.96417  3.82721    133 g - - -
          2.68758  4.36867  2.77633  2.73430  3.45656  2.41337  3.71207  3.28695  2.68011  2.69447  4.22352  2.90304  2.73514  3.18092  2.89945  2.38485  2.78324  2.97961  4.58625  3.60570
          0.71888  0.66862  8.16551  2.11833  0.12810  0.11068  2.25597
     86   2.25120  6.67711  5.62899  2.92417  2.76939  3.04526  3.08866  3.41280  3.26499  3.01814  3.35617  3.43870  2.50389  5.34570  2.69757  2.40075  2.47234  2.52011  3.36754  3.00699    164 a - - -
          2.68618  4.42225  2.77519  2.73123  3.46354  2.40513  3.72494  3.29354  2.67741  2.69355  4.24690  2.90347  2.73739  3.18146  2.89801  2.37887  2.77519  2.98518  4.58477  3.61503
          0.00068  7.68935  8.41169  0.61958  0.77255  0.24871  1.51326
     87   2.70619  7.27262  2.73822  3.14813  3.40088  2.73630  5.76309  4.15199  2.32813  2.35359  4.25037  5.04750  2.68810  2.80008  2.55890  2.30712  2.01326  3.17180  7.71371  4.34277    165 t - - -
          2.68618  4.42225  2.77519  2.73123  3.46354  2.40513  3.72494  3.29354  2.67741  2.69355  4.24690  2.90347  2.73739  3.18146  2.89801  2.37887  2.77519  2.98518  4.58477  3.61503
          0.00067  7.70719  8.42954  0.61958  0.77255  0.48576  0.95510
     88   2.40372  2.68707  6.15037  2.92674  2.78634  2.60064  4.08291  3.34113  3.37394  3.22591  5.60792  3.97426  2.80562  5.74768  3.95938  2.78161  2.40618  2.02897  3.45733  2.26864    166 v - - -
          2.68618  4.42225  2.77519  2.73123  3.46354  2.40513  3.72494  3.29354  2.67741  2.69355  4.24690  2.90347  2.73739  3.18146  2.89801  2.37887  2.77519  2.98518  4.58477  3.61503
          0.00067  7.70719  8.42954  0.61958  0.77255  0.48576  0.95510
     89   3.15986  3.67076  1.63490  3.22263  3.08847  4.09472  3.99272  3.01452  3.58440  3.42611  2.92304  2.57658  3.97750  3.24132  2.64407  2.51634  2.52079  2.46346  7.71438  6.31168    167 d - - -
          2.68618  4.42225  2.77519  2.73123  3.46354  2.40513  3.72494  3.29354  2.67741  2.69355  4.24690  2.90347  2.73739  3.18146  2.89801  2.37887  2.77519  2.98518  4.58477  3.61503
          0.00067  7.70719  8.42954  0.61958  0.77255  0.48576  0.95510
     90   2.58631  3.44191  3.80654  6.34613  2.25888  3.99258  3.09978  1.64954  6.12739  1.33653  3.82503  6.32169  6.51767  6.25557  6.12993  5.46606  3.90309  1.98276  4.09674  3.33108    168 l - - -
          2.68618  4.42225  2.77519  2.73123  3.46354  2.40513  3.72494  3.29354  2.67741  2.69355  4.24690  2.90347  2.73739  3.18146  2.89801  2.37887  2.77519  2.98518  4.58477  3.61503
          0.00067  7.70719  8.42954  0.61958  0.77255  0.48576  0.95510
     91   2.78824  2.93702  4.01518  6.34395  2.34634  6.15379  6.48803  1.41699  6.12572  1.74335  3.03976  6.32064  3.78744  4.01421  4.07602  2.70477  5.21526  2.47405  6.97787  2.50228    169 i - - -
          2.68618  4.42225  2.77519  2.73123  3.46354  2.40513  3.72494  3.29354  2.67741  2.69355  4.24690  2.90347  2.73739  3.18146  2.89801  2.37887  2.77519  2.98518  4.58477  3.61503
          0.00067  7.70719  8.42954  0.61958  0.77255  0.48576  0.95510
     92   2.92810  3.41546  6.96180  3.77082  2.29510  4.11733  3.38655  1.32962  6.12681  1.85536  2.64252  6.32133  6.51758  6.25515  6.12963  3.88462  1.95374  2.64746  6.97775  5.80213    170 i - - -
          2.68618  4.42225  2.77519  2.73123  3.46354  2.40513  3.72494  3.29354  2.67741  2.69355  4.24690  2.90347  2.73739  3.18146  2.89801  2.37887  2.77519  2.98518  4.58477  3.61503
          0.00067  7.70719  8.42954  0.61958  0.77255  0.48576  0.95510
     93   2.80156  2.37003  6.94811  6.33262  3.71879  3.16580  1.89817  2.65598  6.11704  3.77126  2.46124  3.23024  4.11458  4.09055  6.12454  1.70616  5.21481  2.77433  3.27169  2.47857    171 s - - -
          2.68618  4.42225  2.77519  2.73123  3.46354  2.40513  3.72494  3.29354  2.67741  2.69355  4.24690  2.90347  2.73739  3.18146  2.89801  2.37887  2.77519  2.98518  4.58477  3.61503
          0.00067  7.70719  8.42954  0.61958  0.77255  0.48576  0.95510
     94   6.48916  9.42159  0.20627  3.71647  8.65733  3.95146  7.14379  8.33031  6.50229  7.71646  8.72764  2.80115  7.13223  6.35065  7.38662  2.92828  3.92340  7.79131  9.87148  8.11654    172 D - - -
          2.68618  4.42225  2.77519  2.73123  3.46354  2.40513  3.72494  3.29354  2.67741  2.69355  4.24690  2.90347  2.73739  3.18146  2.89801  2.37887  2.77519  2.98518  4.58477  3.61503
          0.06965  7.70719  2.70561  0.61958  0.77255  0.48576  0.95510
     95   1.37598  2.97027  3.91799  3.39153  5.39227  2.48290  6.40973  1.76290  3.84300  2.76064  2.60995  6.22304  6.44338  6.15112  6.03731  3.89481  2.91511  2.54938  3.95232  3.14334    173 a - - -
          2.68618  4.42225  2.77519  2.73123  3.46354  2.40513  3.72494  3.29354  2.67741  2.69355  4.24690  2.90347  2.73739  3.18146  2.89801  2.37887  2.77519  2.98518  4.58477  3.61503
          0.07775  7.63826  2.59931  0.61958  0.77255  1.82470  0.17586
     96   3.03798  3.88271  3.21857  1.51983  4.15116  2.86152  2.90888  5.98225  4.36059  2.12183  6.20160  3.56333  3.25183  3.57800  3.65659  2.02555  3.08809  3.83106  7.59531  2.43480    174 e - - -
          2.68618  4.42225  2.77519  2.73123  3.46354  2.40513  3.72494  3.29354  2.67741  2.69355  4.24690  2.90347  2.73739  3.18146  2.89801  2.37887  2.77519  2.98518  4.58477  3.61503
          0.22295  7.56128  1.61282  0.61958  0.77255  2.39346  0.09575
     97   3.59217  6.93803  3.03619  2.61895  3.05164  3.05361  2.09279  3.66068  3.33939  3.52386  3.73667  4.71891  2.40642  2.89197  2.88097  2.15253  2.44336  2.51317  7.38023  3.77281    175 h - - -
          2.68618  4.42225  2.77519  2.73123  3.46354  2.40513  3.72494  3.29354  2.67741  2.69355  4.24690  2.90347  2.73739  3.18146  2.89801  2.37887  2.77519  2.98518  4.58477  3.61503
          0.27766  7.33930  1.41965  0.61958  0.77255  0.98975  0.46469
     98   2.48282  3.61742  2.74608  2.20647  6.24253  2.89533  3.55054  3.57026  3.01878  3.10985  5.93718  2.37681  2.09968  3.39138  3.44115  2.56311  2.63412  2.63170  7.32895  5.91754    176 p - - -
          2.68849  4.38846  2.77515  2.73566  3.43140  2.41539  3.72083  3.29199  2.68065  2.69760  4.23202  2.90549  2.73158  3.18879  2.90607  2.38681  2.77473  2.97564  4.56105  3.59638
          2.97320  0.10808  2.96990  1.82916  0.17501  1.98359  0.14801
     99   4.39365  6.90555  2.84650  2.21503  3.61746  2.52563  2.39580  3.34599  2.87351  3.64860  5.94607  2.21260  5.56072  2.37927  2.63313  3.37222  2.36269  2.39047  7.33792  5.92664    199 n - - -
          2.68618  4.42225  2.77519  2.73123  3.46354  2.40513  3.72494  3.29354  2.67741  2.69355  4.24690  2.90347  2.73739  3.18146  2.89801  2.37887  2.77519  2.98518  4.58477  3.61503
          0.11626  7.26165  2.21592  0.61958  0.77255  1.98936  0.14709
    100   3.14316  3.65604  1.22812  2.51064  6.01926  5.16176  3.52018  3.60576  4.11691  2.92917  5.78543  4.65499  2.53346  3.34378  3.31843  2.73163  2.89381  2.65817  7.19716  2.69543    200 d - - -
          2.68406  4.42303  2.77532  2.72687  3.46387  2.40846  3.72618  3.28766  2.68222  2.69958  4.23907  2.90045  2.74185  3.18662  2.89455  2.37628  2.77131  2.99142  4.58506  3.60341
          2.24950  0.21524  2.42810  1.03682  0.43786  1.77766  0.18517
    101   2.26639  3.69472  5.00326  4.44213  3.46156  3.33491  3.81243  2.63884  2.91763  2.86746  5.46498  2.21661  3.51763  2.60896  3.54243  1.78031  2.95706  2.82410  6.92271  2.89692    204 s - - -
          2.68618  4.42225  2.77519  2.73123  3.46354  2.40513  3.72494  3.29354  2.67741  2.69355  4.24690  2.90347  2.73739  3.18146  2.89801  2.37887  2.77519  2.98518  4.58477  3.61503
          0.02722  7.21423  3.64500  0.61958  0.77255  2.11218  0.12894
    102   4.37987  6.89239  2.34017  2.10153  6.23826  3.52539  2.95072  3.15483  2.61051  2.22698  3.97983  2.38260  3.57763  2.81644  2.53965  2.34420  3.51319  3.49524  3.73976  5.91317    205 e - - -
          2.68618  4.42225  2.77519  2.73123  3.46354  2.40513  3.72494  3.29354  2.67741  2.69355  4.24690  2.90347  2.73739  3.18146  2.89801  2.37887  2.77519  2.98518  4.58477  3.61503
          0.00106  7.24589  7.96824  0.61958  0.77255  1.02198  0.44610
    103   2.79912  7.05217  2.66435  2.69802  3.93927  2.53627  2.29790  3.13490  2.72076  3.26856  6.09282  2.71450  5.70870  2.66867  2.27105  3.32189  3.13750  3.18068  7.48484  2.42084    206 r - - -
          2.68618  4.42225  2.77519  2.73123  3.46354  2.40513  3.72494  3.29354  2.67741  2.69355  4.24690  2.90347  2.73739  3.18146  2.89801  2.37887  2.77519  2.98518  4.58477  3.61503
          0.00088  7.42934  8.15169  0.61958  0.77255  1.75664  0.18949
    104   4.72998  6.24098  2.50125  2.83402  2.61222  3.84980  6.10626  1.91988  5.39183  1.40226  2.78302  3.75300  3.73269  3.81975  3.93600  3.70874  3.07020  3.42719  2.88067  3.11944    207 l - - -
          2.68618  4.42225  2.77519  2.73123  3.46354  2.40513  3.72494  3.29354  2.67741  2.69355  4.24690  2.90347  2.73739  3.18146  2.89801  2.37887  2.77519  2.98518  4.58477  3.61503
          0.07387  7.46997  2.65020  0.61958  0.77255  1.27032  0.32953
    105   2.03370  6.14059  3.95896  3.39692  2.43444  3.52881  3.83559  2.25250  5.83574  1.89524  3.63192  6.05395  6.28014  5.98066  3.15184  2.71746  2.28950  2.04661  3.87276  3.72128    208 l - - -
          2.68618  4.42225  2.77519  2.73123  3.46354  2.40513  3.72494  3.29354  2.67741  2.69355  4.24690  2.90347  2.73739  3.18146  2.89801  2.37887  2.77519  2.98518  4.58477  3.61503
          0.00085  7.46472  8.18707  0.61958  0.77255  0.10495  2.30627
    106   2.59430  7.25602  2.52621  2.90774  3.12651  5.56191  5.75061  3.07584  2.65535  2.44188  2.95231  3.38147  2.59663  3.67246  2.72407  1.89245  2.55124  4.06688  7.69794  3.27845    209 s - - -
          2.68618  4.42225  2.77519  2.73123  3.46354  2.40513  3.72494  3.29354  2.67741  2.69355  4.24690  2.90347  2.73739  3.18146  2.89801  2.37887  2.77519  2.98518  4.58477  3.61503
          0.00068  7.69238  8.41472  0.61958  0.77255  0.96907  0.47713
    107   2.36852  7.18292  2.54355  2.48827  4.35180  3.31315  4.38214  2.62021  3.69668  1.93598  2.93923  2.32771  5.97667  3.73267  3.31736  2.28166  3.85206  3.42602  4.23324  2.86805    210 l - - -
          2.68618  4.42225  2.77519  2.73123  3.46354  2.40513  3.72494  3.29354  2.67741  2.69355  4.24690  2.90347  2.73739  3.18146  2.89801  2.37887  2.77519  2.98518  4.58477  3.61503
          0.00068  7.69238  8.41472  0.61958  0.77255  0.27090  1.43841
    108   2.27186  4.44623  3.31503  3.21626  6.47347  3.30782  5.79661  2.59004  3.60187  2.03434  2.99882  2.83902  3.76419  3.78604  2.89130  2.35419  2.13726  2.54649  7.64651  3.41129    211 l - - -
          2.68618  4.42225  2.77519  2.73123  3.46354  2.40513  3.72494  3.29354  2.67741  2.69355  4.24690  2.90347  2.73739  3.18146  2.89801  2.37887  2.77519  2.98518  4.58477  3.61503
          0.00067  7.70719  8.42954  0.61958  0.77255  0.48576  0.95510
    109   3.06827  3.41000  4.08194  3.89519  3.69426  5.86734  3.92959  1.83178  3.81899  1.57064  2.82364  3.20818  3.87006  2.98713  2.92778  2.80506  5.13116  1.88633  7.22657  5.98690    212 l - - -
          2.68618  4.42225  2.77519  2.73123  3.46354  2.40513  3.72494  3.29354  2.67741  2.69355  4.24690  2.90347  2.73739  3.18146  2.89801  2.37887  2.77519  2.98518  4.58477  3.61503
          0.01909  7.70719  3.99231  0.61958  0.77255  0.48576  0.95510
    110   2.98587  7.27145  2.84819  2.51741  4.24438  2.99473  5.74096  2.98405  2.70415  2.52553  3.33629  2.68331  3.34244  2.59181  2.35802  2.31231  2.93675  2.99649  4.04484  4.08866    213 s - - -
          2.68618  4.42225  2.77519  2.73123  3.46354  2.40513  3.72494  3.29354  2.67741  2.69355  4.24690  2.90347  2.73739  3.18146  2.89801  2.37887  2.77519  2.98518  4.58477  3.61503
          0.09867  7.68879  2.36983  0.61958  0.77255  0.24499  1.52652
    111   3.10115  3.46311  2.24071  3.61642  3.02758  2.83786  3.79662  2.87333  2.79061  1.99419  3.58526  2.45413  3.97348  2.99856  4.93088  3.14495  2.62324  5.50347  7.58794  2.33108    214 l - - -
          2.68618  4.42225  2.77519  2.73123  3.46354  2.40513  3.72494  3.29354  2.67741  2.69355  4.24690  2.90347  2.73739  3.18146  2.89801  2.37887  2.77519  2.98518  4.58477  3.61503
          0.06047  7.61115  2.84414  0.61958  0.77255  0.79982  0.59677
    112   1.96782  2.42436  6.85221  3.99576  2.66496  3.01757  6.38194  2.46365  6.01835  1.77728  3.18441  3.30113  6.41142  6.14741  3.83785  3.89008  2.54431  1.89039  3.99115  5.69675    215 l - - -
          2.68618  4.42225  2.77519  2.73123  3.46354  2.40513  3.72494  3.29354  2.67741  2.69355  4.24690  2.90347  2.73739  3.18146  2.89801  2.37887  2.77519  2.98518  4.58477  3.61503
          0.02205  7.59405  3.84868  0.61958  0.77255  2.19433  0.11815
    113   1.93524  2.92578  6.68927  6.08233  2.26727  6.00712  3.46204  3.24039  3.45840  2.01793  2.79722  3.31903  4.14893  2.94057  2.96116  3.22960  2.53686  2.71429  3.88839  3.36621    216 a - - -
          2.68618  4.42225  2.77519  2.73123  3.46354  2.40513  3.72494  3.29354  2.67741  2.69355  4.24690  2.90347  2.73739  3.18146  2.89801  2.37887  2.77519  2.98518  4.58477  3.61503
          0.04215  7.57276  3.19997  0.61958  0.77255  0.36824  1.17750
    114   1.96627  3.89377  2.13324  2.23773  3.80495  3.44615  3.89805  3.36839  2.83968  2.55770  6.26693  3.10804  5.89344  2.51777  3.02187  2.57788  3.05494  3.34402  4.14034  4.08921    217 a - - -
          2.68618  4.42225  2.77519  2.73123  3.46354  2.40513  3.72494  3.29354  2.67741  2.69355  4.24690  2.90347  2.73739  3.18146  2.89801  2.37887  2.77519  2.98518  4.58477  3.61503
          0.00072  7.63209  8.35444  0.61958  0.77255  0.65590  0.73183
    115   2.35184  6.93424  2.71392  3.71475  2.96347  3.80990  2.72691  2.98632  2.62911  1.79270  3.92660  2.73857  6.03831  5.02478  2.48587  3.27135  3.82553  2.16707  7.45026  3.39864    218 l - - -
          2.68618  4.42225  2.77519  2.73123  3.46354  2.40513  3.72494  3.29354  2.67741  2.69355  4.24690  2.90347  2.73739  3.18146  2.89801  2.37887  2.77519  2.98518  4.58477  3.61503
          0.00069  7.66941  8.39175  0.61958  0.77255  0.61536  0.77750
    116   2.65281  4.13351  4.12681  2.95839  5.53051  3.35665  6.33174  2.90229  2.95004  1.12311  2.37407  3.35766  3.29244  5.88521  5.85293  3.39706  3.77104  2.19576  4.14525  4.01508    219 l - - -
          2.68618  4.42225  2.77519  2.73123  3.46354  2.40513  3.72494  3.29354  2.67741  2.69355  4.24690  2.90347  2.73739  3.18146  2.89801  2.37887  2.77519  2.98518  4.58477  3.61503
          0.00068  7.68820  8.41055  0.61958  0.77255  1.07072  0.41971
    117   2.54454  7.28281  3.03546  3.21552  6.62666  3.35589  2.70352  4.03811  2.14499  3.23417  4.30411  3.26584  1.98320  4.83319  1.90969  2.75890  2.57463  4.01704  3.98911  3.38454    220 r - - -
          2.68618  4.42225  2.77519  2.73123  3.46354  2.40513  3.72494  3.29354  2.67741  2.69355  4.24690  2.90347  2.73739  3.18146  2.89801  2.37887  2.77519  2.98518  4.58477  3.61503
          0.02070  7.68820  3.91065  0.61958  0.77255  0.24127  1.54006
    118   3.06942  7.28604  2.50064  2.94121  6.63168  2.26775  5.73463  3.44984  2.36000  2.98074  6.32655  2.31989  2.00722  3.74836  3.10292  2.07410  3.31647  3.43464  4.00536  4.03437    221 p - - -
          2.68618  4.42225  2.77519  2.73123  3.46354  2.40513  3.72494  3.29354  2.67741  2.69355  4.24690  2.90347  2.73739  3.18146  2.89801  2.37887  2.77519  2.98518  4.58477  3.61503
          0.00068  7.68757  8.40991  0.61958  0.77255  0.23733  1.55461
    119   3.19380  3.34481  2.33729  2.61688  6.65057  1.23703  2.92068  6.13716  3.61215  2.37927  4.10862  2.45309  2.72237  3.91531  3.94643  3.71774  3.41077  5.69573  4.07457  6.32529    222 g - - -
          2.68618  4.42225  2.77519  2.73123  3.46354  2.40513  3.72494  3.29354  2.67741  2.69355  4.24690  2.90347  2.73739  3.18146  2.89801  2.37887  2.77519  2.98518  4.58477  3.61503
          0.00067  7.70719  8.42954  0.61958  0.77255  0.48576  0.95510
    120   3.73517  4.05150  3.31484  3.17633  3.81178  1.04879  2.97217  4.21818  3.19289  4.06496  4.22792  3.34147  4.10972  3.83549  3.79968  2.27021  2.44690  2.76074  7.71645  3.90409    223 g - - -
          2.68618  4.42225  2.77519  2.73123  3.46354  2.40513  3.72494  3.29354  2.67741  2.69355  4.24690  2.90347  2.73739  3.18146  2.89801  2.37887  2.77519  2.98518  4.58477  3.61503
          0.00067  7.70719  8.42954  0.61958  0.77255  0.48576  0.95510
    121   2.65375  3.00870  3.42824  3.87547  3.26045  5.96147  3.05126  3.19565  3.37420  3.16671  3.01585  3.74643  3.97084  5.65821  3.30982  2.08121  2.17011  1.94214  4.42754  2.34618    224 v - - -
          2.68618  4.42225  2.77519  2.73123  3.46354  2.40513  3.72494  3.29354  2.67741  2.69355  4.24690  2.90347  2.73739  3.18146  2.89801  2.37887  2.77519  2.98518  4.58477  3.61503
          0.00067  7.70719  8.42954  0.61958  0.77255  0.48576  0.95510
    122   2.82254  6.36473  4.14704  6.26916  2.24534  3.90983  3.91833  2.15833  6.06798  1.46202  5.48332  3.87939  6.50671  4.08946  2.60460  3.99096  3.95160  1.61137  2.95151  3.95636    225 l - - -
          2.68618  4.42225  2.77519  2.73123  3.46354  2.40513  3.72494  3.29354  2.67741  2.69355  4.24690  2.90347  2.73739  3.18146  2.89801  2.37887  2.77519  2.98518  4.58477  3.61503
          0.00067  7.70719  8.42954  0.61958  0.77255  0.48576  0.95510
    123   2.65548  3.48746  3.81110  6.34516  2.45548  6.15398  4.22517  1.56099  3.86382  2.16871  3.01995  6.32123  6.51755  6.25503  6.12955  2.78635  5.21531  1.42764  6.97777  2.75819    226 v - - -
          2.68618  4.42225  2.77519  2.73123  3.46354  2.40513  3.72494  3.29354  2.67741  2.69355  4.24690  2.90347  2.73739  3.18146  2.89801  2.37887  2.77519  2.98518  4.58477  3.61503
          0.00067  7.70719  8.42954  0.61958  0.77255  0.48576  0.95510
    124   2.16762  3.39683  6.96060  6.34425  2.41794  3.51652  3.21166  1.75379  3.39815  2.61352  2.51439  3.86722  6.51741  6.25451  6.12918  2.84487  2.94895  2.04110  4.14863  3.06130    227 i - - -
          2.68618  4.42225  2.77519  2.73123  3.46354  2.40513  3.72494  3.29354  2.67741  2.69355  4.24690  2.90347  2.73739  3.18146  2.89801  2.37887  2.77519  2.98518  4.58477  3.61503
          0.00067  7.70719  8.42954  0.61958  0.77255  0.48576  0.95510
    125   3.21771  7.24130  3.74569  2.73409  6.55868  3.44177  3.82717  4.14757  0.99451  3.88538  4.03939  5.06289  5.97669  4.88008  2.36398  3.73984  1.99638  3.03520  4.03618  2.88611    228 k - - -
          2.68618  4.42225  2.77519  2.73123  3.46354  2.40513  3.72494  3.29354  2.67741  2.69355  4.24690  2.90347  2.73739  3.18146  2.89801  2.37887  2.77519  2.98518  4.58477  3.61503
          0.00067  7.70719  8.42954  0.61958  0.77255  0.48576  0.95510
    126   2.91846  3.97133  2.89527  6.31238  3.36534  2.98021  3.31546  1.92643  3.44922  2.47734  3.44783  6.30522  6.51295  6.23628  3.94228  4.03190  1.91671  1.47412  6.98102  3.33103    229 v - - -
          2.68618  4.42225  2.77519  2.73123  3.46354  2.40513  3.72494  3.29354  2.67741  2.69355  4.24690  2.90347  2.73739  3.18146  2.89801  2.37887  2.77519  2.98518  4.58477  3.61503
          0.00067  7.70719  8.42954  0.61958  0.77255  0.48576  0.95510
    127   4.98226  4.05244  4.05729  6.32311  1.55864  3.32622  2.91527  3.72951  6.10973  3.01837  3.00829  3.24986  3.12695  6.24245  3.89200  3.81012  2.05161  2.02996  3.23840  2.24974    230 f - - -
          2.68618  4.42225  2.77519  2.73123  3.46354  2.40513  3.72494  3.29354  2.67741  2.69355  4.24690  2.90347  2.73739  3.18146  2.89801  2.37887  2.77519  2.98518  4.58477  3.61503
          0.00067  7.70719  8.42954  0.61958  0.77255  0.48576  0.95510
    128   4.79972  7.23621  2.25058  3.23905  3.98258  2.71503  4.10108  2.61705  3.19011  1.66200  3.31093  3.87522  2.56733  3.55679  2.65483  2.64461  3.23243  3.01344  7.68720  3.03069    231 l - - -
          2.68618  4.42225  2.77519  2.73123  3.46354  2.40513  3.72494  3.29354  2.67741  2.69355  4.24690  2.90347  2.73739  3.18146  2.89801  2.37887  2.77519  2.98518  4.58477  3.61503
          0.21487  7.70719  1.64556  0.61958  0.77255  0.48576  0.95510
    129   2.28084  3.99099  3.56860  4.36668  4.04323  2.36470  2.55509  5.71992  3.55036  2.71474  3.80837  3.15126  2.02384  3.59985  2.76215  1.88958  3.17543  3.74026  3.71819  3.79593    232 s - - -
          2.68618  4.42225  2.77519  2.73123  3.46354  2.40513  3.72494  3.29354  2.67741  2.69355  4.24690  2.90347  2.73739  3.18146  2.89801  2.37887  2.77519  2.98518  4.58477  3.61503
          0.06457  7.49315  2.78111  0.61958  0.77255  0.13573  2.06416
    130   3.20236  3.36811  2.48414  2.17869  2.51017  2.89936  4.15848  3.79976  3.74309  3.27219  4.12206  2.81593  2.04586  4.01323  3.22193  2.23361  2.69105  3.98714  4.04713  4.01128    233 p - - -
          2.68978  4.37802  2.77020  2.72571  3.41580  2.40899  3.73540  3.28926  2.70403  2.66316  4.21014  2.91804  2.75910  3.22414  2.92360  2.39029  2.77978  2.97876  4.55846  3.50363
          2.36586  0.30103  1.79532  2.79738  0.06291  1.84178  0.17261
    131   2.31973  7.07804  2.54193  2.33065  3.00391  3.22217  1.89668  5.91136  2.54714  5.38389  6.11835  3.68964  2.84217  2.51128  2.67496  3.47973  4.79540  2.74919  7.50992  2.80327    281 h - - -
          2.68618  4.42225  2.77519  2.73123  3.46354  2.40513  3.72494  3.29354  2.67741  2.69355  4.24690  2.90347  2.73739  3.18146  2.89801  2.37887  2.77519  2.98518  4.58477  3.61503
          0.06171  7.45526  2.82569  0.61958  0.77255  0.56289  0.84295
    132   3.17942  7.14941  2.23543  1.51840  4.11566  2.67901  5.61757  3.95182  2.48318  2.57891  6.19172  2.32865  2.65303  4.71593  3.61473  2.56556  4.88490  3.58228  3.77634  3.74982    282 e - - -
          2.68618  4.42225  2.77519  2.73123  3.46354  2.40513  3.72494  3.29354  2.67741  2.69355  4.24690  2.90347  2.73739  3.18146  2.89801  2.37887  2.77519  2.98518  4.58477  3.61503
          0.00078  7.55312  8.27547  0.61958  0.77255  1.40203  0.28249
    133   3.15235  3.98100  4.10055  3.32821  2.11473  6.02349  3.20364  2.36501  5.93548  1.74902  2.60109  4.04557  6.38804  3.37690  3.22734  3.20428  5.09588  1.93338  3.33413  2.85216    283 l - - -
          2.68618  4.42225  2.77519  2.73123  3.46354  2.40513  3.72494  3.29354  2.67741  2.69355  4.24690  2.90347  2.73739  3.18146  2.89801  2.37887  2.77519  2.98518  4.58477  3.61503
          0.00076  7.58346  8.30581  0.61958  0.77255  1.11052  0.39956
    134   2.60144  3.44463  2.29178  2.37825  2.49560  5.50612  5.69681  4.00228  2.58295  2.43875  4.03508  2.27026  3.32704  2.50414  4.93211  3.19949  2.54111  5.52421  3.87585  3.24306    284 n - - -
          2.68618  4.42225  2.77519  2.73123  3.46354  2.40513  3.72494  3.29354  2.67741  2.69355  4.24690  2.90347  2.73739  3.18146  2.89801  2.37887  2.77519  2.98518  4.58477  3.61503
          0.03884  7.61857  3.28054  0.61958  0.77255  0.84826  0.55889
    135   2.35422  4.00093  2.78620  2.10121  6.55850  3.35936  3.27570  3.58683  2.50783  3.86570  3.59000  2.29884  5.87755  2.95904  3.55405  2.44764  3.16727  2.28962  4.19852  3.15743    285 e - - -
          2.68618  4.42225  2.77519  2.73123  3.46354  2.40513  3.72494  3.29354  2.67741  2.69355  4.24690  2.90347  2.73739  3.18146  2.89801  2.37887  2.77519  2.98518  4.58477  3.61503
          0.00073  7.61603  8.33838  0.61958  0.77255  0.76510  0.62603
    136   2.88746  6.88780  2.55487  4.70944  2.91829  4.01042  3.36697  1.89209  3.31149  1.63877  3.71018  2.89051  4.03154  3.30010  2.85969  2.64028  3.67131  3.43979  7.41116  3.05604    286 l - - -
          2.68618  4.42225  2.77519  2.73123  3.46354  2.40513  3.72494  3.29354  2.67741  2.69355  4.24690  2.90347  2.73739  3.18146  2.89801  2.37887  2.77519  2.98518  4.58477  3.61503
          0.00070  7.65576  8.37810  0.61958  0.77255  1.62319  0.21973
    137   2.84896  3.43325  6.53021  3.78710  3.58632  3.92025  6.35673  1.72693  3.91456  1.25328  3.41130  3.49428  3.73737  2.99838  3.27393  3.85198  3.71919  2.05048  6.97327  5.78727    287 l - - -
          2.68618  4.42225  2.77519  2.73123  3.46354  2.40513  3.72494  3.29354  2.67741  2.69355  4.24690  2.90347  2.73739  3.18146  2.89801  2.37887  2.77519  2.98518  4.58477  3.61503
          0.10554  7.65576  2.30570  0.61958  0.77255  1.62319  0.21973
    138   2.64861  7.16400  3.08341  1.89523  4.26216  2.36727  5.61024  5.99744  2.35142  5.46988  6.20429  2.30852  3.75333  3.71124  2.92708  1.84765  2.36938  5.55540  7.59585  2.80366    288 s - - -
          2.68618  4.42225  2.77519  2.73123  3.46354  2.40513  3.72494  3.29354  2.67741  2.69355  4.24690  2.90347  2.73739  3.18146  2.89801  2.37887  2.77519  2.98518  4.58477  3.61503
          0.02758  7.55100  3.62407  0.61958  0.77255  0.27835  1.41482
    139   2.41147  3.57620  3.23389  2.56826  3.03639  5.63863  4.07136  2.66758  2.69408  2.22509  3.28651  3.24305  3.96745  3.13020  2.61420  3.69976  5.01887  2.59473  2.56651  2.85659    289 l - - -
          2.68618  4.42225  2.77519  2.73123  3.46354  2.40513  3.72494  3.29354  2.67741  2.69355  4.24690  2.90347  2.73739  3.18146  2.89801  2.37887  2.77519  2.98518  4.58477  3.61503
          0.00071  7.65128  8.37363  0.61958  0.77255  0.74210  0.64648
    140   2.80557  4.22717  3.77609  6.31087  2.62521  6.12314  6.45722  2.12336  3.97803  0.87494  2.96232  3.91085  6.48674  3.97324  6.09769  3.76663  3.64286  2.47674  3.78159  3.99741    290 l - - -
          2.68618  4.42225  2.77519  2.73123  3.46354  2.40513  3.72494  3.29354  2.67741  2.69355  4.24690  2.90347  2.73739  3.18146  2.89801  2.37887  2.77519  2.98518  4.58477  3.61503
          0.00069  7.67490  8.39724  0.61958  0.77255  1.33721  0.30459
    141   2.42851  4.20190  3.17837  3.24629  3.35404  2.43541  5.89124  2.97108  2.16502  2.62400  3.40904  5.24585  6.06554  3.31987  2.41109  2.40017  2.27971  2.67947  3.81035  6.10933    291 k - - -
          2.68618  4.42225  2.77519  2.73123  3.46354  2.40513  3.72494  3.29354  2.67741  2.69355  4.24690  2.90347  2.73739  3.18146  2.89801  2.37887  2.77519  2.98518  4.58477  3.61503
          0.00069  7.67490  8.39724  0.61958  0.77255  1.33721  0.30459
    142   2.24138  4.01913  3.16711  3.18878  6.62133  3.32749  4.15100  2.52035  2.49889  5.58099  3.26515  3.31318  2.61429  3.04786  2.08662  2.20790  2.42165  4.03279  7.70742  3.30292    292 r - - -
          2.68618  4.42225  2.77519  2.73123  3.46354  2.40513  3.72494  3.29354  2.67741  2.69355  4.24690  2.90347  2.73739  3.18146  2.89801  2.37887  2.77519  2.98518  4.58477  3.61503
          0.00069  7.67490  8.39724  0.61958  0.77255  1.33721  0.30459
    143   2.96600  4.10351  3.83241  3.55629  4.04177  3.41356  2.83691  3.83288  2.11331  2.26663  2.62853  2.48309  3.97593  2.59315  5.05576  2.28069  2.99413  3.02826  4.11401  2.92046    293 k - - -
          2.68618  4.42225  2.77519  2.73123  3.46354  2.40513  3.72494  3.29354  2.67741  2.69355  4.24690  2.90347  2.73739  3.18146  2.89801  2.37887  2.77519  2.98518  4.58477  3.61503
          0.02200  7.67490  3.84919  0.61958  0.77255  1.33721  0.30459
    144   2.82289  3.41923  3.83122  3.37875  0.94798  5.85645  4.14406  3.60147  2.80658  3.14962  5.65321  3.84118  6.23467  5.47222  3.33149  2.85287  5.09387  3.14282  4.12251  2.07790    294 f - - -
          2.68618  4.42225  2.77519  2.73123  3.46354  2.40513  3.72494  3.29354  2.67741  2.69355  4.24690  2.90347  2.73739  3.18146  2.89801  2.37887  2.77519  2.98518  4.58477  3.61503
          0.02015  7.65360  3.93871  0.61958  0.77255  1.65054  0.21313
    145   2.51526  7.23010  3.10013  2.28072  3.42395  2.26872  2.57350  2.75704  2.48008  3.32432  4.05624  3.86298  3.44686  3.13128  3.02736  2.86156  2.71620  2.66129  3.99992  6.25528    295 g - - -
          2.68981  4.41424  2.76884  2.73422  3.46301  2.40421  3.71905  3.29778  2.68159  2.70025  4.25144  2.90056  2.74191  3.18449  2.89349  2.37574  2.77766  2.98042  4.57472  3.60784
          0.57891  0.85667  4.20528  1.64796  0.21374  0.57015  0.83342
    146   4.75218  3.95002  2.43738  2.50919  3.09023  2.50430  3.83937  3.92299  2.18290  3.30303  4.11492  2.68506  3.82505  3.87614  3.77105  1.97545  2.34914  3.14000  4.20701  3.14778    317 s - - -
          2.68618  4.42225  2.77519  2.73123  3.46354  2.40513  3.72494  3.29354  2.67741  2.69355  4.24690  2.90347  2.73739  3.18146  2.89801  2.37887  2.77519  2.98518  4.58477  3.61503
          0.00070  7.66070  8.38305  0.61958  0.77255  1.55728  0.23662
    147   2.75875  3.27891  6.89652  6.28157  2.92800  2.95714  3.41683  2.36933  2.78706  2.77271  3.78205  3.97672  6.47124  6.20007  3.31228  2.57264  2.69999  1.38840  3.46455  3.37208    318 v - - -
          2.68618  4.42225  2.77519  2.73123  3.46354  2.40513  3.72494  3.29354  2.67741  2.69355  4.24690  2.90347  2.73739  3.18146  2.89801  2.37887  2.77519  2.98518  4.58477  3.61503
          0.00070  7.66070  8.38305  0.61958  0.77255  1.55728  0.23662
    148   3.58179  3.45256  3.40358  2.37546  2.76520  5.65957  2.96651  2.99990  2.59975  2.21579  4.11105  3.96818  6.04751  5.05050  2.60655  2.29699  2.50724  3.77094  7.41130  1.96857    319 y - - -
          2.68618  4.42225  2.77519  2.73123  3.46354  2.40513  3.72494  3.29354  2.67741  2.69355  4.24690  2.90347  2.73739  3.18146  2.89801  2.37887  2.77519  2.98518  4.58477  3.61503
          0.00070  7.66070  8.38305  0.61958  0.77255  0.39946  1.11073
    149   3.03016  3.38715  6.94784  6.33148  2.12748  3.28087  6.47524  2.18982  3.25316  1.51351  4.00619  4.03568  3.32916  6.24169  6.11635  3.75796  2.71860  1.79201  6.96496  2.92943    320 l - - -
          2.68618  4.42225  2.77519  2.73123  3.46354  2.40513  3.72494  3.29354  2.67741  2.69355  4.24690  2.90347  2.73739  3.18146  2.89801  2.37887  2.77519  2.98518  4.58477  3.61503
          0.00068  7.69345  8.41580  0.61958  0.77255  0.94114  0.49460
    150   3.17682  2.93385  6.84550  3.17097  2.22250  6.12628  2.74098  2.91142  3.58664  2.28478  3.84402  6.26053  6.49082  3.84371  2.82188  2.30747  3.01485  1.61204  4.30406  3.32854    321 v - - -
          2.68618  4.42225  2.77519  2.73123  3.46354  2.40513  3.72494  3.29354  2.67741  2.69355  4.24690  2.90347  2.73739  3.18146  2.89801  2.37887  2.77519  2.98518  4.58477  3.61503
          0.00068  7.69345  8.41580  0.61958  0.77255  0.94114  0.49460
    151   3.67392  7.27527  5.03649  2.14582  3.04793  3.26217  5.74536  4.14777  1.55990  3.82724  6.31776  2.99113  3.74982  2.73440  2.82106  2.60245  3.26741  1.97922  7.71214  2.76586    322 k - - -
          2.68618  4.42225  2.77519  2.73123  3.46354  2.40513  3.72494  3.29354  2.67741  2.69355  4.24690  2.90347  2.73739  3.18146  2.89801  2.37887  2.77519  2.98518  4.58477  3.61503
          0.03318  7.69345  3.43653  0.61958  0.77255  0.94114  0.49460
    152   3.49803  4.01467  3.82509  2.78155  2.30589  5.54363  5.73413  3.72494  2.56267  2.78723  6.24158  3.73030  1.25352  3.80039  3.73240  2.26177  2.35887  3.23172  7.64413  6.25227    323 p - - -
          2.68618  4.42225  2.77519  2.73123  3.46354  2.40513  3.72494  3.29354  2.67741  2.69355  4.24690  2.90347  2.73739  3.18146  2.89801  2.37887  2.77519  2.98518  4.58477  3.61503
          0.17550  7.66097  1.82954  0.61958  0.77255  0.40132  1.10695
    153   3.46633  6.31654  2.43573  2.78531  5.95972  3.62775  5.36006  2.35195  2.70263  2.70815  3.83106  2.84342  1.80546  2.56744  2.35084  4.50408  3.12288  2.88355  3.70921  5.76711    324 p - - -
          2.68618  4.42225  2.77519  2.73123  3.46354  2.40513  3.72494  3.29354  2.67741  2.69355  4.24690  2.90347  2.73739  3.18146  2.89801  2.37887  2.77519  2.98518  4.58477  3.61503
          0.00080  7.52487  8.24721  0.61958  0.77255  0.36860  1.17670
    154   1.81866  3.37860  3.58720  3.22083  3.16881  3.00501  5.60685  3.69451  2.86736  2.17008  3.96906  3.87399  3.23670  3.20519  5.02737  2.40236  2.66277  2.91382  6.49883  2.27474    325 a - - -
          2.68618  4.42225  2.77519  2.73123  3.46354  2.40513  3.72494  3.29354  2.67741  2.69355  4.24690  2.90347  2.73739  3.18146  2.89801  2.37887  2.77519  2.98518  4.58477  3.61503
          0.02022  7.65635  3.93517  0.61958  0.77255  1.61555  0.22162
    155   2.37892  7.22734  4.98294  2.25014  6.56713  3.73181  3.89460  3.90184  3.60077  3.18530  3.36311  3.70022  3.13027  2.79751  3.18044  1.33717  2.11537  2.67865  7.66320  6.25545    326 s - - -
          2.68618  4.42225  2.77519  2.73123  3.46354  2.40513  3.72494  3.29354  2.67741  2.69355  4.24690  2.90347  2.73739  3.18146  2.89801  2.37887  2.77519  2.98518  4.58477  3.61503
          0.01768  7.63685  4.07208  0.61958  0.77255  1.17781  0.36810
    156   3.27517  7.23954  2.90379  3.59434  6.58595  2.90679  3.81977  6.07287  3.49344  3.36377  3.93322  2.28760  2.83510  2.59632  1.61339  1.53624  3.29607  3.65918  7.67142  6.25966    327 s - - -
          2.68463  4.42247  2.77541  2.73145  3.46375  2.40534  3.72516  3.29376  2.67762  2.69376  4.24711  2.90190  2.73761  3.18168  2.89822  2.37908  2.77541  2.98540  4.58499  3.61525
          0.17654  3.26111  2.09160  0.05549  2.91912  0.10233  2.33033
    157   2.96627  7.09347  2.81383  3.01426  2.99351  3.77941  5.67680  3.87790  3.17866  2.02061  6.14574  2.60083  2.23844  4.78916  2.61100  1.88956  2.82230  3.22204  4.03690  3.36841    329 s - - -
          2.68618  4.42225  2.77519  2.73123  3.46354  2.40513  3.72494  3.29354  2.67741  2.69355  4.24690  2.90347  2.73739  3.18146  2.89801  2.37887  2.77519  2.98518  4.58477  3.61503
          0.00075  7.58544  8.30779  0.61958  0.77255  0.76896  0.62268
    158   2.51044  3.29109  5.05926  2.45710  2.66415  2.90303  3.32745  3.08888  3.67469  5.38927  3.96995  4.00976  2.85095  2.80241  2.16491  1.99481  4.97762  2.42811  7.57691  2.96085    330 s - - -
          2.68618  4.42225  2.77519  2.73123  3.46354  2.40513  3.72494  3.29354  2.67741  2.69355  4.24690  2.90347  2.73739  3.18146  2.89801  2.37887  2.77519  2.98518  4.58477  3.61503
          0.02532  7.63989  3.70819  0.61958  0.77255  0.39850  1.11268
    159   2.71522  7.24916  2.50153  3.10908  6.58784  2.54556  5.71762  3.92552  4.45482  3.96893  3.95842  2.62229  3.39238  3.64335  3.59810  1.11740  2.17066  3.37029  7.68569  4.00701    331 s - - -
          2.68618  4.42225  2.77519  2.73123  3.46354  2.40513  3.72494  3.29354  2.67741  2.69355  4.24690  2.90347  2.73739  3.18146  2.89801  2.37887  2.77519  2.98518  4.58477  3.61503
          0.00070  7.66348  8.38582  0.61958  0.77255  0.65169  0.73640
    160   2.66519  7.24266  2.65101  3.64427  4.12645  3.33792  2.57273  3.21642  3.52252  5.54028  2.97547  2.53987  2.94915  4.84756  4.03138  1.73419  2.05560  2.44065  7.68621  3.45945    332 s - - -
          2.68618  4.42225  2.77519  2.73123  3.46354  2.40513  3.72494  3.29354  2.67741  2.69355  4.24690  2.90347  2.73739  3.18146  2.89801  2.37887  2.77519  2.98518  4.58477  3.61503
          0.00068  7.68422  8.40657  0.61958  0.77255  0.21859  1.62785
    161   3.69619  7.22439  2.87166  0.80905  6.53458  4.00744  2.81723  3.37435  4.53015  3.21282  4.00795  3.81536  5.98170  3.77860  3.70768  3.18072  2.67887  2.65766  4.02627  3.93029    333 e - - -
          2.68618  4.42225  2.77519  2.73123  3.46354  2.40513  3.72494  3.29354  2.67741  2.69355  4.24690  2.90347  2.73739  3.18146  2.89801  2.37887  2.77519  2.98518  4.58477  3.61503
          0.00067  7.70719  8.42954  0.61958  0.77255  0.48576  0.95510
    162   3.85794  2.72484  3.90479  3.27653  5.50350  3.94335  6.40704  2.42067  5.84650  1.86286  3.07438  3.95162  6.46093  3.00030  3.87071  3.03320  2.76385  1.34747  3.56341  3.07319    334 v - - -
          2.68462  4.41131  2.77649  2.73254  3.46468  2.40547  3.72599  3.29473  2.67730  2.69308  4.24766  2.90255  2.73730  3.18268  2.89520  2.37924  2.77649  2.98465  4.58525  3.61612
          0.11231  2.24416  8.42954  0.80092  0.59587  0.48576  0.95510
    163   4.99155  6.36396  6.96772  6.35219  1.55402  6.16164  4.15480  2.87325  3.88665  2.87138  3.67120  4.03028  6.52504  6.26158  3.75719  5.47363  5.22370  2.83945  2.67970  0.86896    340 y - - -
          2.68618  4.42225  2.77519  2.73123  3.46354  2.40513  3.72494  3.29354  2.67741  2.69355  4.24690  2.90347  2.73739  3.18146  2.89801  2.37887  2.77519  2.98518  4.58477  3.61503
          0.00067  7.70719  8.42954  0.61958  0.77255  0.48576  0.95510
    164   3.68135  2.71798  4.15160  3.97619  2.33257  6.15346  6.48758  2.70838  3.35235  1.13704  2.95864  6.31956  6.51706  6.25308  4.07591  3.82322  5.21517  1.89668  3.09113  2.91285    341 l - - -
          2.68618  4.42225  2.77519  2.73123  3.46354  2.40513  3.72494  3.29354  2.67741  2.69355  4.24690  2.90347  2.73739  3.18146  2.89801  2.37887  2.77519  2.98518  4.58477  3.61503
          0.00067  7.70719  8.42954  0.61958  0.77255  0.48576  0.95510
    165   3.65075  4.16970  6.95464  4.10061  2.99337  6.15301  3.94672  1.33624  3.43268  1.88299  3.81272  6.31809  3.89803  6.25135  2.69894  3.28631  3.41171  1.59744  4.10658  3.93259    342 i - - -
          2.68618  4.42225  2.77519  2.73123  3.46354  2.40513  3.72494  3.29354  2.67741  2.69355  4.24690  2.90347  2.73739  3.18146  2.89801  2.37887  2.77519  2.98518  4.58477  3.61503
          0.00067  7.70719  8.42954  0.61958  0.77255  0.48576  0.95510
    166   3.50100  1.98318  6.95507  6.33910  1.89130  2.57980  6.48705  2.21903  6.12200  2.79128  2.58927  3.57364  3.84238  4.03873  3.14923  2.50459  2.93362  2.87284  4.08009  3.33511    343 f - - -
          2.68618  4.42225  2.77519  2.73123  3.46354  2.40513  3.72494  3.29354  2.67741  2.69355  4.24690  2.90347  2.73739  3.18146  2.89801  2.37887  2.77519  2.98518  4.58477  3.61503
          0.00067  7.70719  8.42954  0.61958  0.77255  0.48576  0.95510
    167   2.68067  4.22809  5.09247  3.59693  2.87182  3.93614  3.88440  3.21601  2.11090  2.60420  6.26505  3.88041  3.85425  3.34575  1.59340  2.05125  2.45442  2.94795  7.67080  6.28486    344 r - - -
          2.68618  4.42225  2.77519  2.73123  3.46354  2.40513  3.72494  3.29354  2.67741  2.69355  4.24690  2.90347  2.73739  3.18146  2.89801  2.37887  2.77519  2.98518  4.58477  3.61503
          0.00067  7.70719  8.42954  0.61958  0.77255  0.48576  0.95510
    168   2.40954  7.28931  3.43292  3.64488  3.01909  1.41558  3.95975  6.12232  2.40206  3.84676  6.32966  2.40253  5.94279  3.22145  2.00921  2.74168  2.81969  3.94596  7.72130  4.30354    345 g - - -
          2.68618  4.42225  2.77519  2.73123  3.46354  2.40513  3.72494  3.29354  2.67741  2.69355  4.24690  2.90347  2.73739  3.18146  2.89801  2.37887  2.77519  2.98518  4.58477  3.61503
          0.03337  7.68978  3.43066  0.61958  0.77255  0.48576  0.95510
    169   2.85844  4.06481  3.87599  3.18689  2.42444  3.37841  5.76023  2.71276  2.26714  2.50094  6.16891  3.75494  2.99353  3.89703  2.55463  2.28815  2.62077  3.65380  4.14884  2.34146    346 k - - -
          2.68618  4.42225  2.77519  2.73123  3.46354  2.40513  3.72494  3.29354  2.67741  2.69355  4.24690  2.90347  2.73739  3.18146  2.89801  2.37887  2.77519  2.98518  4.58477  3.61503
          0.00047  7.65688        *  0.61958  0.77255  0.00000        *
//
