# Supplementary material for: Methyltransferases of Riboviria
Source: Biomolecules. 2022 Sep 6;12(9):1247. doi: 10.3390/biom12091247 (PMC9496149; doi:10.3390/biom12091247)
Supplement: Supplementary file 1 [file biomolecules-12-01247-s001.zip › Supplementary material File S3.txt]

(AAA42962_1_pdb2p41_Dengue_virus_2_Flaviviridae:0.53781371,((YP_803213_1_White_bream_virus_dom1_Tabaniviridae:3.96611737,(AAA47224_1_Rabbit_fibroma_virus_capping_MT_Poxviridae_Varidnaviriae:1.85394044,(CAD25757_2_pdb2HV9_CapMT_Encephalitozoon_cuniculi:0.04310558,YP_003934921_Raspberry_latent_virus_VP3domain2_Reoviridae:7.81014713)0.07499999999999996:1.98679703)0.21750000000000003:0.00002715)0.23166666666666658:1.12328981,(((YP_089661_1_Citrus_psorosis_virus_Aspiviridae:1.51007328,(AY278741_1_pdb5c8s_SARS-related_coronavirus_Nsp13-14_Betacoronaviridae:3.64479526,CAA68483_2_pdb2jh82_Bluetongue_virus_VP3domain2_Reoviridae:2.13736522)0.375:1.80124565)0.24250000000000005:0.6342935,((AOR52320_1_Camel_hepatitis_E_virus_Hepeviridae:1.94534404,(NP_604464_1_Apple_stem_pitting_virus_Betaflexiviridae:1.1777474,(YP_009508363_1_Sclerotinia_sclerotiorum_deltaflexivirus_1:1.08324328,(NP_068549_1_Botrytis_virus_F_Gammaflexiviridae:1.16155765,(NP_663297_1_Turnip_yellow_mosaic_virus_Tymoviridae:0.8550019,YP_002332929_1_Potato_virus_X_Alphaflexiviridae:1.32395269)0.30500000000000005:0.20775321)0.52:0.05320161)0.88:1.0975064)0.8775:0.48963276)0.815:0.42487123,((BAA12339_1_Beet_necrotic_yellow_vein_virus_Beneviridae:2.8297204,YP_654538_1_Citrus_leprosis_virusC_domain1_Kitaviridae:1.76212183)0.20499999999999996:0.19404608,(NP_041870_2_Beet_yellows_virus_Closteroviridae:1.92096373,((YP_009362298_Castlerea_virus_dom1_Negevirus:1.11671723,(YP_008169851_1_Sclerotinia_sclerotiorum_endornavirus1_Endornaviridae:2.2252577,NP_597746_1_Tobacco_mosaic_virus_Virgaviridae:1.71699092)0.235:0.89889111)0.15749999999999997:0.26839969,(AF102884_1_Nudariella_capensis_beta_virus_Alphatetraviridae:2.83905113,(NP_041196_1_Brome_mosaic_virus_Bromoviridae:1.09878197,AAC19323_2Venezuelan_equine_encephalitis_virus_dom1_Togaviridae:3.22822071)0.07999999999999996:0.00006013)0.10250000000000004:0.41846046)0.22799999999999998:0.29987624)0.31499999999999995:0.55703625)0.370625:0.72430294)0.7128571428571429:0.70116392)0.7108823529411765:1.42012232,((OAO97977_1_AT4G29700_Arabidopsis:0.84313044,WP_000145975_1_pdb1EIZ_RlmE_Ecoli:0.77027056)0.24:0.14882314,((YP_009362298_Castlerea_virus_dom2_Negevirus:1.26198359,(YP_009513228_1_Avian_metapneumovirus_Pneumoviridae:2.94549238,(NP_077730_1_Nodamura_virus_Nodaviridae:4.28090568,YP_654538_1_Citrus_leprosis_virusC_domain2_Kitaviridae:1.40390969)0.05500000000000005:0.56596212)0.07250000000000001:0.47050747)0.13:0.47311044,((YP_425092_1_Lettuce_necrotic_yellows_virus_Rhabdoviridae:1.93820762,((YP_009337860_1_Wenling_crustacean_virus_13_Chuviridae:1.37759732,YP_009094051_1_Sunshine_Coast_virus_Sunviridae:3.31711992)0.18500000000000005:0.57916088,((YP_009052467_1_Socyvirus_heteroderae_Nyamiviridae:0.77906537,YP_009505433_1_Pteromalus_puparum_nsRNA_virus_1_Artoviridae:1.51989182)0.4:0.4089748,(AAA48441_1_pdb5a22_Vesicular_stomatitis_Indiana_virus_Rhabdoviridae:1.73478449,(YP_009302387_1_Xincheng_mosquito_virus_Xinmoviridae:1.16207255,((YP_009303699_1_Lishi_spider_virus_2_Lispiviridae:0.98983323,NP_056924_1_Measles_morbillivirus_Paramyxoviridae:1.33395636)0.19499999999999995:0.24044062,(YP_138527_1_Sudan_ebolavirus_Filoviridae:0.05790141,CAA68483_2_pdb2jh81_Bluetongue_virus_VP3domain1_Reoviridae:6.55451248)0.050000000000000044:1.38694194)0.15833333333333333:0.19495875)0.2875:0.21509433)0.347:0.0411673)0.5435714285714286:0.25242481)0.6177777777777778:0.18161794)0.608:0.31924104,((YP_010087319_1_Botrylloides_leachii_nidovirus_Medioniviridae:1.73085975,(YP_803213_1_White_bream_virus_dom1_Tabanivirid_0:1.52400602,(YP_009724389_pdb7jpe_1_SARS_CoV_2_Nsp16_Coronaviridae:0.3958542,YP_003934921_Raspberry_latent_virus_VP3domain1_Reoviridae:4.28106865)0.09499999999999997:0.51499017)0.19499999999999995:0.34302178)0.32500000000000007:0.52252054,((YP_009755867_1_Nanhai_ghost_shark_arterivirus_Nangoshaviridae:1.39571891,YP_004767305_1_Nam_Dinh_virus_Mesoniviridae:1.17737208)0.275:0.18958731,(YP_002308576_1_Varicosavirus_lactucae_Rhabdoviridae:1.51578377,(YP_009094317_1_Sclerotinia_sclerotiorum_nsRNA_virus1_Mymonaviridae:2.66743404,(AAU89533_1_pdb2hwk_Venezuelan_equine_encephalitis_virus_dom2_Togaviridae:2.02483071,(YP_009551546_1_Aspergillus_fumigatus_polymycovirus1_Polymycoviridae:2.16230538,YP_009408180_1_Lake_Sinai_virus2_Sinhaliviridae:4.18659546)0.14:1.55290843)0.15500000000000003:0.41233384)0.16166666666666663:0.56026088)0.25125:0.57323143)0.2975:0.39238924)0.45199999999999996:0.57270028)0.5745238095238094:0.35402805)0.6235999999999999:0.21734452)0.6352173913043477:0.37001091)0.247:0.110079)0.87:1.87013042);
